# Supplementary material for: Metagenomic analysis of microbial community structure and function in a improved biofilter with odorous gases
Source: Sci Rep. 2022 Feb 2;12:1731. doi: 10.1038/s41598-022-05858-9 (PMC8810771; doi:10.1038/s41598-022-05858-9)
Supplement: Supplementary file 1 — Supplementary Tables. [file 41598_2022_5858_MOESM1_ESM.xlsx]

## Sheet: Title page
Metagenomic analysis of microbial community structure and function in a improved biofilter with odorous gases
Jianguo Ni1, 2, a, Huayun Yang1, 3, a, Liqing Chen1, Jiadong Xu4, Guojian Xie1, Chenjia Shen1, Weidong Li3, Qi Liu1,*
1 College of Life and Environmental Science, Hangzhou Normal University, Hangzhou 310036, Zhejiang, People’s Republic of China
2 Hangzhou Ecological Environment Bureau of Xiaoshan Branch, Hangzhou, 311201, Zhejiang, People’s Republic of China
3 College of Qianjiang, Hangzhou Normal University, Hangzhou 310036, Zhejiang, People’s Republic of China
4 Taizhou Pollution Prevention and Control Engineering Technology Center, Taizhou 318000, Zhejiang, People’s Republic of China
a These authors contributed equally to the article
* Correspondence: qiliu@hznu.edu.cn (Q. L.); Tel.: +86-571-28867258 (Q. L.); +86-571-28865333 (Q. L.)

## Sheet: Table S1
Table S1 The primer sequences.
	Up	Down
nirA-RT	CAAGAAGTGAGAGGATTGCA	GGGCTTTATTCTTTGGTTCAC
nifA-RT	GTAGATGCACCTCTTTCCTT	CAGTGAAGACTGGATCCATAG
suoX-RT	CACCTCCTGAAATGCTACAG	TGGATACAGTCCGGGCATAC
fccB-RT	GACATTGCAAAACAAGATTG	CTACCAGAAGTTGAGCGTGCG

## Sheet: Table S2
Table S2 Improved removal performance for NH3 and H2S.
	Original version		Improved version
	Berfore treatment	After treatment	Berfore treatment	After treatment
NH3 (mg.m-3)	35.3	0.32	35.3	0,14
H2S (kg.h-1)	0.26	0.0032	0.26	0.0019

## Sheet: Table S3
Table S3 The detail information of the metagenomes.
Sample	Raw Data		Clean Data		Clean%	Q20%	Q30%	GC%
	Read	Base	Read	Base
WS0d_1	64310598	9.65G	60750346	8.91G	94.46	97.98	93.98	63.78
WS0d_2	59730166	8.96G	56430570	8.29G	94.48	98.11	94.31	64.04
WS0d_3	51085196	7.66G	48502164	7.12G	94.94	98.04	94.17	64.41
WS0d_4	57281024	8.59G	53807706	7.90G	93.94	98.08	94.27	64.44
WS0d_5	63809202	9.57G	59902890	8.78G	93.88	98.25	94.7	65.14
WS0d_6	62457302	9.37G	60429994	8.87G	96.75	97.72	93.71	63.02
WS0d_7	46565718	6.98G	44886480	6.59G	96.39	97.82	93.78	62.83
WS0d_8	45628988	6.84G	43878972	6.45G	96.16	98.02	94.13	63.32
WS0d_9	49920092	7.49G	47912862	7.05G	95.98	98.27	94.64	63.44
WS0d_10	117125082	17.57G	113021878	16.64G	96.5	98.05	94.2	64.23
WS14d_1	49028624	7.35G	47190308	6.94G	96.25	98.16	94.39	62
WS14d_2	48957102	7.34G	46834030	6.88G	95.66	98.26	94.65	62.6
WS14d_3	66916310	10.04G	59812642	8.65G	89.38	98.39	95.02	63.35
WS14d_4	57005222	8.55G	55267408	8.09G	96.95	97.29	93.06	61.48
WS14d_5	96410090	14.46G	92591250	13.65G	96.04	98.02	94.08	63.26
WS14d_6	42112410	6.32G	40771394	5.97G	96.82	97.34	93.08	61.48
WS14d_7	42780270	6.42G	41572874	6.12G	97.18	97.83	93.8	60.73
WS14d_8	41109630	6.17G	40169554	5.92G	97.71	97.74	93.55	59.96
WS14d_9	53023778	7.95G	51706842	7.60G	97.52	97.36	92.83	59.67
WS14d_10	56077048	8.41G	54539550	8.00G	97.26	97.44	93.33	60.43

## Sheet: Table S4
Table S4 The taxonomy annotation and abundance of microbial species at phylum derived from the two sample groups.
Phylum	CS_1	CS_2	CS_3	CS_4	CS_5	CS_6	CS_7	CS_8	CS_9	CS_10	TS_1	TS_2	TS_3	TS_4	TS_5	TS_6	TS_7	TS_8	TS_9	TS_10
p__Proteobacteria	361955	390040	403292	402080	407228	388574	383176	393756	395621	394998	368355	377449	379519	361216	373467	357924	352777	344217	341189	354629
p__Bacteria_unclassified	222982	233032	232091	232166	230898	226692	224781	228062	227859	225479	221242	219901	227005	222187	228811	223320	220937	220671	220804	220912
p__unclassified	141034	136022	132593	132575	127486	141515	141475	138139	137117	134762	139956	137741	133138	147401	136796	147437	147531	150476	152668	153312
p__Planctomycetes	99797.5	80139.6	86526	85749.6	97609.3	83659.7	87816.2	85047.8	86859.7	95249.1	86928.8	96612.6	93393.6	84989.5	93829.5	85555.2	81953.8	81217.3	79129.8	76832.2
p__Chloroflexi	26051.9	27999.2	21778.2	22450.2	22110.8	23008.4	23144.3	21445.2	20729.2	23282	28266.1	24735.5	26456.4	25507.2	25780.6	26050.5	27385.7	25103.5	24701.2	25068.2
p__Bacteroidetes	23714.8	18957.8	18118.9	18074.5	15007.2	23281.8	23960.2	22104.8	21870.1	19173.9	21035.5	19776	17130.8	22489.7	17983.1	22612.5	24980.5	27287.6	28123.3	26305.2
p__Bacteria_noname	15491.1	13997.3	13010.6	13149.7	12480.7	13770.7	13989.6	13664.4	13509.6	13144.3	19217.7	18472.3	18090.8	19673.7	18355.5	19785.3	20582.3	21106.5	21243.4	20537.8
p__Cyanobacteria	17611.8	14712.5	15166.9	15086.3	16721.6	14892.9	15393.5	14970.6	15123.2	16462.4	15658.2	16696.6	16584.5	15264.7	16492.3	15473.5	15027.9	14757.7	14435.4	13914.2
p__Euryarchaeota	5129.94	4387.81	3976.58	3914.82	3468.48	4945.11	5148.44	4692.13	4577.17	4303.81	16748.8	13661.8	13112.9	17685.7	13329.4	18040.7	20452.5	23358.8	24685.9	21917.1
p__Actinobacteria	14638.6	13139.8	10532.4	10655.3	11134.2	9821.52	9777.85	9786.69	9623.53	10586.2	10209.6	9513.88	10566.4	9306.98	10311.9	9539.27	9362.39	9054.2	8769.37	8625.55
p__Firmicutes	9172.2	8848.77	8159.1	8856.34	6898.12	9379.59	9429.92	9011.73	8719.09	7627.71	8658.93	7502.17	7653.33	9540	7424.83	9338.02	9815.18	10230.9	10586.9	9887.48
p__Acidobacteria	7342.51	7231.36	7111.76	7151.82	7234.39	7023.97	6976.4	7076.42	7076.75	7288.84	6600.92	6628.2	6808.51	6568	6929.03	6591.3	6503	6451.58	6387.17	6294.23
p__Verrucomicrobia	4905.26	4613.01	4530.78	4546.42	4470.9	4870.58	4975.2	4871.43	4838.8	4856.36	3405.9	3445.02	3345.34	3370.34	3393.21	3378.32	3429.05	3429.54	3369.82	3364.82
p__Deinococcus-Thermus	3872.43	5950.25	5133.18	5253.55	4016.96	3710.39	3425.99	3894.37	3702.67	3856.31	4231.26	2441.53	4489.79	3491.89	3918.72	3588.62	3647.59	3100.11	3032.55	2358.6
p__Spirochaetes	4022.71	3314.34	3126.55	3138.56	2644.91	3833.3	3974.98	3733.07	3676.8	3341.62	3627.1	3406.48	3207.89	3740.3	3306.73	3691.85	3997.35	4201.93	4291.56	4079.35
p__Archaea_unclassified	1664.11	1384.92	1228.04	1243.83	1069.51	1540.85	1589.98	1463.36	1433.7	1235.16	5059.63	4118.92	3947.71	5373.73	4070.02	5446.49	6206.5	7009.7	7451.44	6524.51
p__Gemmatimonadetes	2844.73	2696.11	2763.17	2774.71	2856.66	2666.68	2753.4	2680.51	2754.26	2885.23	2718.06	2954.93	2801.97	2665.17	2821.04	2674.73	2636.75	2636.36	2598.08	2655.68
p__Thermotogae	1751.43	1853.69	1726.2	1693.27	1265.95	2135.63	2109.17	2103.99	1998.48	1621.23	2910.4	2408.21	2343.33	3137.19	2407.29	3170.62	3628.68	4053.7	4274.99	3676.53
p__Candidatus_Dadabacteria	2628.43	2185.53	1677.81	1726.7	1597.54	2031.46	2034.21	1817.4	1776.97	1848.83	2466.43	2017.28	1987.95	2265.65	1976.18	2300.59	2532.59	2698.78	2627.22	2249.32
p__Lentisphaerae	2353.06	2481.33	2034.92	2145.77	1687.59	2107.54	2161.75	2173.13	2052.03	2051.37	2100.07	1683.65	1805.59	2013.8	1791.41	1972.49	2082.78	2020.72	1943.82	1813.95
p__Candidatus_Raymondbacteria	3176.27	2167.25	2258.91	2219.35	1731.79	3354.89	3751.39	3093.69	3063.13	2560.28	1122.43	1217.05	783.928	1211.72	853.655	1231.52	1368.99	1616.04	1711.19	1531.58
p__Nitrospirae	1844.04	1795.02	1806.47	1793.78	1791.72	1902.73	1928.5	1881.51	1903.81	1871.81	1728.12	1769.47	1768.94	1785.03	1786.44	1819.97	1806.53	1804.01	1830.55	1774.74
p__Candidatus_Riflebacteria	2007.4	2513.96	2061.13	2121.49	1453.81	2444.82	2420.44	2467.03	2431.94	1885.68	871.93	716.524	726.408	904.992	707.761	911.531	1034.89	1108.76	1160.43	1058.33
p__Elusimicrobia	2284.09	1622.42	1682.79	1662.57	1354.95	2369.85	2630.97	2253.13	2213.74	1879.4	1012.1	1066.13	791.807	1069.38	847.327	1059.63	1177.69	1322.52	1375.67	1258.94
p__Candidatus_Kaiserbacteria	741.254	602.153	553.214	553.828	511.554	628.526	639.265	637.871	612.576	573.25	1371.09	1322.02	1310.8	1443.66	1283.25	1445.48	1521.9	1630.17	1643	1620.84
p__Candidatus_Pacebacteria	1102.96	785.696	618.767	620.233	470.769	884.117	1016.85	822.239	807.643	684.816	1002.58	837.78	690.361	1164.52	811.487	1222.8	1424.85	1615.09	1651.05	1352.01
p__Ignavibacteriae	942.996	746.337	708.046	695.826	581.747	939.84	982.177	879.606	886.539	744.268	859.007	765.268	628.38	910.767	699.843	910.368	994.111	1156.74	1189.42	1100.25
p__Armatimonadetes	827.493	735.532	738.28	734.778	760.879	737.054	752.646	732.726	737.716	809.383	724.323	727.546	745.356	720.702	753.33	731.504	703.715	703.338	713.116	682.64
p__Viruses_noname	751.35	741.967	660.843	671.598	634.509	737.379	750.161	719.162	684.241	582.252	725.96	690.388	681.631	772.422	562.683	749.82	803.283	848.127	857.883	859.978
p__Tenericutes	400.599	285.144	260.301	252.675	205.579	366.453	386.605	339.117	330.848	251.036	1013.38	987.114	714.674	1082.75	711.328	1058.95	1207.08	1500.27	1480.74	1364.01
p__Candidatus_Omnitrophica	593.395	584.244	521.657	536.26	449.967	574.014	562.404	579.291	559.119	501.043	813.803	678.388	682.382	828.906	692.824	805.55	883.234	867.525	900.345	793.662
p__Candidatus_Rokubacteria	672.864	737.585	694.008	718.033	678.989	658.043	641.266	669.409	659.436	665.039	639.457	624.393	674.598	641.004	676.891	639.441	647.231	612.8	612.229	612.127
p__Candidatus_Parcubacteria	478.964	384.468	376.71	366.784	336.533	422.372	445.747	428.385	406.413	387.784	813.761	778.285	740.362	843.21	737.09	866.763	913.733	968.416	966.268	932.661
p__Deferribacteres	192.898	143.811	144.19	135.357	127.442	154.515	154.342	156.559	157.078	136.093	1036.16	1029.9	837.66	1028.07	835.193	947.099	1188.29	1204.1	1180.92	1185.05
p__Candidatus_Collierbacteria	402.449	419.268	341.177	366.449	250.484	431.568	457.17	409.783	400.179	332.713	741.732	572.218	562.262	785.096	592.398	822.285	890.657	967.073	1002.29	795.944
p__Kiritimatiellaeota	641.967	518.262	491.039	502.264	465.75	547.592	579.433	559.664	547.449	553.822	562.89	560.175	488.84	568.118	493.204	556.712	603.215	606.835	614.295	596.168
p__Calditrichaeota	579.193	518.962	511.787	511.162	475.857	568.187	598.634	574.131	567.042	533.442	489.036	478.58	457.409	474.907	469.269	490.885	493.596	516.038	516.789	499.513
p__Candidatus_Cloacimonetes	409.288	333.946	319.311	315.636	257.559	394.338	404.825	386.793	362.954	343.864	612.854	610.884	548.158	653.683	553.969	631.93	686.479	743.471	737.822	760.212
p__Archaea_noname	570.536	447.613	390.09	395.889	277.526	552.207	572.314	503.197	522.52	389.802	459.805	438.942	284.505	462.654	331.384	478.438	522.064	655.907	648.555	569.448
p__Candidatus_Woesebacteria	385.765	340.056	285.16	291.464	239.445	355.253	370.131	340.035	327.325	292.923	477.751	383.23	368.62	505.148	389.214	519.918	582.194	627.338	654.868	538.312
p__candidate_division_Zixibacteria	371.704	385.366	380.887	374.714	351.09	424.072	419.118	417.641	404.618	383.715	371.747	348.006	358.887	387.738	358.917	382.737	381.727	405.424	424.892	398.55
p__Candidatus_Gottesmanbacteria	271.644	280.799	274.344	291.843	241.554	344.764	306.137	292.933	271.271	369.522	340.491	327.658	298.697	535.772	448.881	518.596	468.045	490.993	526.811	586.019
p__candidate_division_NC10	347.542	362.943	361.004	357.853	332.661	361.648	370.633	366.479	360.706	360.77	343.587	300.736	326.391	332.586	333.882	318.343	342.879	325.584	344.585	331.007
p__Thermodesulfobacteria	415.038	345.082	264.69	283.211	257.586	332.536	335.917	287.978	289.228	295.961	374.859	319.053	309.838	350.142	310.639	366.934	387.586	413.744	406.11	355.888
p__Chlorobi	345.426	317.234	311.153	313.171	271.678	347.703	370.747	344.214	344.76	313.228	313.923	300.58	293.77	329.605	302.541	328.109	351.738	359.417	369.969	350.858
p__Candidatus_Tectomicrobia	338.336	323.984	317.592	316.865	337.601	313.728	319.789	304.165	314.448	332.428	337.235	325.753	337.298	332.846	336.049	327.571	323.151	307.586	313.022	292.805
p__Candidatus_Nomurabacteria	221.905	179.525	172.228	170.668	141.042	210.952	217.734	197.512	201.706	172.767	417.122	396.738	346.156	453.443	373.013	440.726	488.142	523.764	563.766	527.298
p__Candidatus_Taylorbacteria	215.23	181.02	164.998	170.1	150.352	195.269	220.278	197.03	187.619	170.933	386.444	375.688	356.739	422.08	362.348	413.469	438.041	461.411	484.115	454.094
p__Nitrospinae	311.813	283.954	270.796	273.917	268.763	278.886	274.933	262.89	273.068	263.212	276.898	273.137	275.084	273.987	279.348	274.788	297.408	281.141	271.078	257.776
p__Candidatus_Lloydbacteria	195.368	146.419	140.256	139.767	135.665	152.743	160.456	155.951	158.602	151.374	382.257	362.295	372.085	383.647	349.695	386.214	398.025	421.716	419.97	422.086
p__Candidatus_Latescibacteria	308.719	249.345	247.898	250.639	252.822	285.482	294.777	268.098	262.52	281.159	258.365	262.938	263.347	264.622	255.147	272.658	284.533	275.678	276.051	256.691
p__Synergistetes	262.829	229.875	223.958	222.749	221.523	244.012	251.865	244.715	233.256	245.945	293.104	271.239	275.006	293.396	291.133	299.088	298.781	299.612	301.018	296.536
p__Candidatus_Magasanikbacteria	162.688	129.414	114.183	120.969	100.496	138.956	151.492	135.688	130.406	119.524	362.458	330.314	292.913	379.65	302.204	379.514	422.779	453.285	458.599	425.472
p__Candidatus_Sumerlaeota	470.932	313.58	328.21	329.766	331.78	396.108	429.66	385.873	377.465	388.062	91.276	89.0797	92.1732	84.5842	92.4404	86.8689	88.0896	82.5768	84.3639	78.3409
p__Candidatus_Zambryskibacteria	161.865	128.509	134.818	133.54	95.9885	170.901	171.122	155.364	158.718	129.666	300.651	283.612	250.129	307.109	252.771	307.212	344.024	358.046	395.415	363.032
p__Chlamydiae	220.835	209.647	216.439	226.867	202.856	207.771	211.149	214.393	203.608	177.237	214.003	214.181	207.344	244.444	183.342	236.72	234.959	249.604	248.345	237.029
p__Ascomycota	213.056	234.838	221.254	233.538	228.005	204.032	213.581	202.693	198.114	88.5949	228.125	204.308	213.825	253.986	92.5447	227.581	243.763	252.161	240.064	231.727
p__Candidatus_Roizmanbacteria	203.14	161.098	127.408	131.886	99.6921	173.727	192.613	159.866	162.815	143.283	218.81	178.379	172.597	246.789	188.829	242.829	279.666	307.649	317.063	269.736
p__Balneolaeota	201.282	208.85	195.473	211.322	189.363	212	214.631	204.312	199.708	199.593	178.064	167.173	175.522	186.447	168.821	179.135	190.317	194.597	190.669	188.221
p__Candidatus_Moranbacteria	138.729	114.57	108.441	105.072	86.12	131.525	131.78	124.115	121.51	107.267	248.503	226.278	213.442	259.596	221.58	250.467	292.034	300.711	311.597	290.196
p__Fibrobacteres	271.583	189.97	194.239	195.366	164.825	276.557	296.14	258.634	258.744	218.174	127.927	130.787	104.587	133.544	102.982	139.068	146.083	167.093	169.087	161.974
p__Candidatus_Uhrbacteria	131.753	113.993	100.68	101.143	91.6529	110.232	123.09	117.704	109.12	105.759	232.113	215.195	207.264	247.172	209.804	237.243	249.216	274.983	270.605	258.281
p__Viruses_unclassified	173.305	151.137	146.835	142.784	132.61	182.109	206.461	160.56	165.735	149.217	189.573	190.547	153.988	177.921	140.029	183.341	178.517	213.374	210.133	196.813
p__Candidatus_Yanofskybacteria	124.912	95.2364	89.2065	93.526	73.3766	112.961	111.835	110.722	105.486	89.504	236.272	215.957	204.246	236.488	203.63	238.902	252.39	282.047	285.985	278.058
p__Candidatus_Ryanbacteria	113.603	91.4424	85.9262	85.8621	81.9275	102.767	98.6691	100.348	92.572	89.2655	221.111	212.117	209.889	238.649	207.385	234.36	255.504	264.696	263.589	260.218
p__Candidatus_Shapirobacteria	121.763	116.528	107.084	106.856	83.9026	133.818	142.832	127.602	122.493	106.333	195.448	162.199	154.472	218.662	165.122	213.172	246.441	261.291	281.912	230.182
p__Candidatus_Falkowbacteria	151.206	116.314	112.452	113.32	94.615	154.182	161.33	140.927	137.183	122.364	175.082	166.314	157.594	184.04	162.578	188.59	210.367	222.727	221.29	210.334
p__candidate_division_CPR2	121.038	137.796	132.548	141.296	111.033	159.763	156.591	174.132	152.228	129.047	154.458	147.504	140.953	173.352	150.343	178.261	191.036	201.021	204.128	196.536
p__Candidatus_Microgenomates	142.833	124.942	101.341	108.713	81.6498	134.743	144.278	129.202	124.353	105.171	169.777	138.322	133.774	186.637	137.843	196.608	230.608	238.004	255.319	201.813
p__Candidatus_Levybacteria	145.504	119.691	113.774	119.202	106.294	127.759	131.199	119.906	123.504	128.065	176.493	167.125	150.117	172.997	160.12	183.174	190.563	193.135	203.681	188.134
p__Candidatus_Marinimicrobia	179.002	146.55	147.098	136.023	128.272	168.878	179.932	158.418	153.905	155.859	142.714	132.637	129.222	138.726	119.727	144.675	144.946	158.233	168.286	142.239
p__Candidatus_Thorarchaeota	118.156	112.317	80.9478	90.9234	70.8071	121.322	124.224	108.891	105.395	91.3263	175.35	153.446	131.192	177.956	136.182	189.486	210.656	231.467	238.028	219.963
p__Candidatus_Aminicenantes	141.503	139.38	138.056	134.908	123.299	158.03	162.827	154.835	154.594	146.387	118.434	119.643	117.202	130.067	123.833	134.764	132.246	145.034	141.795	140.169
p__Thaumarchaeota	136.074	114.637	116.892	111.81	123.275	130.613	133.464	126.125	128.686	134.66	145.567	136.482	136.783	145.483	136.04	149.734	152.81	159.291	160.864	142.399
p__Candidatus_Atribacteria	128.005	116.066	111.201	114.888	97.2785	138.165	141.439	133.674	127.57	114.968	127.846	120.331	110.671	137.24	115.398	139.366	147.101	175.424	169.488	160.645
p__Candidatus_Eisenbacteria	149.992	136.818	144.506	141.235	147.082	127.605	127.027	127.672	132.028	140.971	126.958	136.626	141.633	121.655	136.88	125.527	118.837	108.82	112.648	107.854
p__Fusobacteria	174.117	144.999	121.101	120.856	115.026	143.764	157.507	144.795	137.085	130.385	117.309	102.196	118.801	123.307	108.441	118.501	131.278	130.949	137.918	129.771
p__Candidatus_Wolfebacteria	90.9308	84.9601	82.8242	83.4506	67.6614	91.4884	93.9702	94.4204	92.3797	82.4408	162.368	150.85	151.046	173.016	150.52	168.945	177.373	192.701	203.419	202.951
p__Candidatus_Peregrinibacteria	202.17	159.865	150.176	152.794	120.924	185.41	183.712	170.565	172.109	138.362	88.6981	87.0277	69.0005	91.8966	73.3073	94.5977	97.4831	115.885	111.339	105.855
p__Candidatus_Saccharibacteria	117.143	96.7187	98.1864	90.6198	100.962	105.149	104.457	102.913	100.58	107.27	136.902	136.398	132.76	141.677	134.977	141.307	145.677	151.927	152.98	138.991
p__Rhodothermaeota	109.13	107.247	102.014	100.232	91.5711	102.592	97.7255	96.5491	102.22	104.488	136.922	129.894	135.449	134.578	149.61	142.165	144.545	139.821	149.089	140.898
p__Candidatus_Yonathbacteria	81.2733	62.3873	59.9564	60.5401	51.9449	71.8178	70.9533	70.8484	67.27	64.6031	168.327	154.097	148.344	175.239	151.199	169.47	181.46	197.433	191.712	190.998
p__Candidatus_Campbellbacteria	77.0529	68.1202	62.3986	64.3362	46.9198	80.7908	84.646	82.2684	75.3849	61.7664	155.204	148.759	124.573	167.464	131.162	161.419	170.492	186.723	204.616	184.105
p__Candidatus_Hydrogenedentes	160.758	125.206	128.132	128.392	127.503	143.448	150.782	136.564	139.006	145.838	74.3538	78.5132	76.7849	71.3438	78.0223	70.8054	73.6746	70.7189	72.3865	65.1849
p__Chrysiogenetes	118.325	103.965	101.513	100.65	101.341	118.804	128.683	112.08	116.938	111.477	92.3718	94.4677	95.5222	99.3571	93.3568	100.951	100.12	100.647	110.25	99.8255
p__Candidatus_Sungbacteria	75.2925	56.0033	54.0732	53.0591	49.271	62.4771	60.8135	60.0828	59.1297	57.9386	134.924	132.407	128.935	144.587	131.499	143.482	153.893	152.402	154.793	158.737
p__Candidatus_Chisholmbacteria	89.559	84.9123	83.2092	79.5876	74.7962	82.4539	92.4064	76.6418	86.1604	78.252	112.989	100.553	98.7446	104.669	101.946	118.838	117.735	130.312	133.666	110.685
p__candidate_division_WWE3	98.5673	87.2282	70.7908	72.2502	56.0682	90.4049	95.8341	84.7123	83.9077	73.2829	102.659	88.3437	84.9258	108.186	87.9798	117.952	127.309	142.649	152.416	124.291
p__Candidatus_Giovannonibacteria	68.9056	51.3788	48.6258	49.2956	46.5114	61.1636	61.7934	57.0383	60.6653	50.035	129.918	123.182	112.701	143.804	107.573	132.836	146.663	151.343	163.895	156.939
p__Candidatus_Woesearchaeota	98.7594	78.9486	61.5578	63.842	41.0359	89.4861	91.2071	85.9826	88.7098	63.1958	104.947	92.7497	61.0225	107.76	69.2489	106.013	127.223	163.83	172.717	145.539
p__Candidatus_Doudnabacteria	67.7747	56.6501	48.306	47.9449	43.0732	61.943	63.7255	58.6593	58.8464	50.6688	124.9	116.673	113.488	138.153	107.471	130.081	144.975	156.899	160.182	152.325
p__Candidatus_Beckwithbacteria	80.2943	72.2985	59.664	63.8893	40.0541	80.3397	84.492	74.1522	71.9743	59.9929	104.997	84.5053	77.7697	121.023	87.991	117.209	139.486	150.362	155.424	122.786
p__Basidiomycota	83.3379	95.619	96.9217	102.46	87.8465	81.7539	90.0814	83.2448	74.2148	4.7221	90.4935	90.1161	80.1865	106.072	5.3597	94.679	99.2546	107.016	103.722	98.7738
p__Candidatus_Azambacteria	60.3536	45.7732	42.8681	41.4643	44.2794	48.5111	48.0771	53.0695	48.4637	46.3286	103.55	101.166	97.4756	109.074	97.7957	113.65	113.742	118.738	117.257	115.567
p__Candidatus_Daviesbacteria	64.5919	52.3366	45.1879	46.9361	35.0878	61.0206	61.9467	54.7684	56.4524	47.0838	96.7288	84.4598	73.0683	98.4122	78.3816	99.8295	109.489	122.368	132.034	115.238
p__Mucoromycota	77.1192	86.4098	79.4431	87.9678	80.6497	74.4288	70.7102	71.8065	68.5589	4.243	78.1831	78.1604	72.5514	96.5203	5.7021	88.765	91.8148	94.4528	94.0402	90.4858
p__Candidatus_Aenigmarchaeota	95.3244	68.8845	64.6129	63.2135	56.7637	84.2066	91.9013	81.5233	76.1048	71.4091	70.049	67.1716	58.6169	68.9994	57.0864	73.2673	76.3803	82.0095	86.6435	76.5942
p__Candidatus_Wildermuthbacteria	49.7377	41.5338	40.4989	41.9792	34.723	47.2497	47.7979	44.1692	45.6592	39.4151	91.7063	88.9832	86.0625	98.7446	88.5025	95.4599	106.364	109.024	111.044	105.361
p__Candidatus_Wallbacteria	67.7774	69.9269	64.617	63.7412	42.917	71.36	69.4664	74.0014	73.4344	53.4087	77.11	46.572	75.0593	75.5556	69.2907	76.47	85.5618	73.5483	77.8847	61.0836
p__Chytridiomycota	63.5063	74.3633	74.5847	75.7915	63.0782	63.4861	63.8653	60.9892	56.6279	5.1144	71.4779	59.7977	63.1045	80.4274	5.1775	73.4917	74.1301	79.4052	80.1013	74.1375
p__Candidatus_Micrarchaeota	69.1235	57.2351	57.7221	58.6701	62.7681	59.1804	64.0015	59.9819	61.8484	67.1391	63.3908	71.6069	61.438	62.0393	66.4746	63.2274	64.1772	62.3682	59.2306	61.7226
p__Candidatus_Adlerbacteria	43.1431	31.6173	31.4055	30.0724	29.3402	38.0993	35.6715	37.3797	34.3288	32.595	82.2967	83.2917	82.5153	89.73	80.2265	88.6876	94.8552	99.6257	101.623	102.407
p__Candidatus_Buchananbacteria	47.2316	40.6673	38.9157	40.4107	34.4006	44.7785	45.5907	46.5736	42.0345	39.3425	72.6408	71.4506	63.8277	79.6498	69.402	80.9004	84.9821	98.8861	93.6522	91.2575
p__Aquificae	77.1916	66.2712	59.8894	61.7241	46.0771	78.3523	80.5876	74.4567	71.6346	58.0738	51.5506	43.7796	38.7789	49.5153	37.0389	47.7944	60.2626	64.6327	59.8637	54.5474
p__Candidatus_Tagabacteria	48.8502	55.62	47.4799	43.4413	38.425	62.9142	65.937	58.0658	55.9202	47.1346	62.9706	55.8677	52.3951	62.2393	53.3855	69.6594	71.8339	67.4809	71.886	72.9553
p__candidate_division_WOR-3	51.8919	54.0861	52.1671	52.3446	52.0084	62.4734	58.8624	58.6574	60.3852	54.4014	56.149	51.4544	54.1115	62.1302	55.5778	61.7881	62.2368	61.5457	65.1303	63.3622
p__Candidatus_Niyogibacteria	39.6751	33.0154	33.6276	30.8345	30.7544	35.767	40.4498	38.3277	35.3141	35.7011	74.1686	70.4234	71.3818	79.4094	75.1973	78.2162	86.4471	87.084	86.0123	87.2964
p__Candidatus_Abyssubacteria	63.704	56.3364	56.0288	56.4454	56.7315	60.6802	61.2396	59.5565	59.8171	59.9792	53.9998	54.9796	54.5461	55.4259	52.2336	57.9983	56.4754	58.2203	57.71	53.9889
p__Candidatus_Vogelbacteria	41.7093	30.5436	31.6234	31.4352	26.8333	37.5759	38.2854	36.9591	35.7852	30.3764	71.6969	72.634	67.58	76.4973	69.3724	75.3754	85.597	86.7462	92.9128	90.9029
p__Candidatus_Nealsonbacteria	46.5533	39.4081	40.6657	38.6184	32.8932	44.7927	45.3209	46.7368	47.3083	40.7763	67.3171	62.6844	57.5818	75.5821	61.3707	67.8963	68.3484	83.4144	84.5844	74.0773
p__Candidatus_Lokiarchaeota	40.6377	45.2546	47.8778	39.862	36.5864	55.3767	54.5221	56.9951	54.3162	42.5134	59.4872	54.6264	48.5501	66.8599	55.8237	63.7875	70.7882	76.741	82.4216	72.122
p__Candidatus_Bathyarchaeota	65.0351	63.6476	50.4339	51.2747	45.5207	58.1016	55.0975	51.8918	53.8684	50.6258	58.1079	52.9002	50.574	59.7475	50.8973	56.9436	57.5356	61.1941	60.6138	60.9318
p__Candidatus_Poribacteria	62.8807	63.7513	50.0968	50.8335	45.6461	51.3531	47.9018	48.0826	51.0949	48.9937	64.4681	52.8593	52.6204	62.6283	55.9625	57.2482	64.7003	64.2234	58.1791	57.5306
p__Candidatus_Melainabacteria	52.8748	51.9054	45.0395	43.0193	35.6835	47.7432	46.5065	45.8225	46.3859	40.6943	60.9162	50.5032	52.0912	59.8919	53.2856	64.1777	69.8117	72.0288	72.0799	64.3405
p__Candidatus_Bipolaricaulota	51.4748	60.8099	45.1155	48.7491	40.1372	45.0201	38.7479	40.7479	36.8584	41.5754	62.0854	46.6614	55.9748	52.8173	54.8662	57.2083	63.2006	58.4012	58.4366	49.4015
p__Eukaryota_unclassified	52.0088	56.031	53.4175	57.0972	53.5799	53.059	53.2985	49.5827	47.1563	11.2164	54.0574	48.6352	46.655	61.6352	5.7543	55.1445	58.0893	59.9673	61.7128	56.039
p__Crenarchaeota	46.9715	43.2321	40.6538	40.8106	36.3602	45.5791	47.0103	46.5183	41.7911	35.3897	56.9712	48.0018	48.7587	54.3794	43.4216	55.7484	61.2407	69.21	66.7303	60.5924
p__Candidatus_Harrisonbacteria	36.1131	28.4219	27.3635	25.8329	24.5998	36.1904	36.3646	30.9387	35.0787	26.0057	61.8322	52.8045	58.4209	63.2397	52.1863	65.711	73.3303	77.6535	81.4874	71.4835
p__Candidatus_Liptonbacteria	32.9856	24.026	23.3771	22.5523	22.3111	30.8696	31.0172	29.4341	26.8648	25.314	65.5419	59.9097	60.5067	66.8705	58.5813	63.1196	76.7279	75.8522	84.1854	75.6626
p__Candidatus_Handelsmanbacteria	61.9033	56.0035	45.4419	46.9501	36.4944	48.1954	54.7671	47.2798	44.7675	47.4346	47.9296	41.9528	41.2243	43.535	44.3236	45.2804	48.4426	53.2423	45.0692	45.0298
p__Candidatus_Portnoybacteria	36.89	37.4544	31.2138	31.9898	26.9024	37.2929	35.1996	36.205	34.4815	31.4684	57.2335	47.7377	42.0636	60.8716	47.3431	62.6406	67.147	71.1299	74.255	64.4374
p__Candidatus_Amesbacteria	38.4907	33.2907	26.316	28.5114	19.9278	35.8566	41.2209	31.4617	35.5837	26.5146	44.9395	33.163	30.2579	46.9248	31.8494	49.9748	51.7837	62.1341	63.6752	50.1061
p__Candidatus_Cerribacteria	58.0159	42.9614	39.111	38.0668	30.1568	52.6164	57.4058	50.7057	45.0188	43.2204	25.1215	18.8551	21.5008	29.3532	22.1241	30.9242	35.834	40.3177	39.4631	30.8842
p__Candidatus_Berkelbacteria	27.3603	24.512	21.9795	22.6337	15.786	27.3019	31.5776	29.7386	28.7291	21.5582	39.8468	34.9935	33.3281	42.8675	32.7168	45.2311	47.4203	57.0414	59.6126	49.129
p__Candidatus_Staskawiczbacteria	25.4202	19.8709	18.9682	19.2225	14.7596	23.9056	22.1793	21.1523	20.7862	19.1391	42.9616	37.925	39.4356	45.2757	35.9321	45.6919	47.1649	55.4518	59.5169	51.8413
p__Candidatus_Terrybacteria	21.9993	18.4257	17.0073	19.2658	14.9775	22.0614	20.7673	20.5691	19.2554	18.4542	42.938	39.556	39.5068	46.2316	38.0831	46.5097	49.1649	55.5035	58.0033	53.9647
p__Candidatus_Heimdallarchaeota	35.8117	30.5612	27.3355	23.5986	24.2164	34.4958	34.8696	30.133	30.2884	30.0714	33.205	27.4464	30.4634	35.1511	31.7647	33.415	33.366	35.4432	38.4786	34.8972
p__Candidatus_Firestonebacteria	42.4567	29.7311	31.8749	28.8427	24.4692	44.0796	49.7157	40.7304	39.295	32.2991	21.2986	22.0614	18.2634	24.7005	17.7603	24.4851	32.9351	36.8823	34.3213	26.8028
p__Candidatus_Colwellbacteria	18.5814	15.9253	14.756	15.7489	13.6383	18.8912	22.6483	20.5861	18.0544	15.8795	37.9945	40.3998	35.5323	39.894	34.4576	45.4985	47.6571	48.7682	52.4682	46.9778
p__Candidatus_Lindowbacteria	34.8697	28.8912	30.3835	30.1023	30.3527	30.1003	29.0943	31.1558	31.7764	32.2109	30.8715	31.3875	31.243	29.014	29.0127	29.0435	29.3127	27.7948	27.4415	26.3779
p__Candidatus_Komeilibacteria	25.0911	19.9935	20.2555	20.3144	15.4396	25.4407	25.0144	24.4306	24.2696	21.2959	34.9272	30.6661	30.1141	36.9595	29.955	36.4597	42.9602	42.8032	41.8986	37.7955
p__Candidatus_Aerophobetes	32.8853	32.8792	27.3832	25.2687	21.4341	26.5986	27.7344	24.0618	25.7026	23.4419	32.9083	26.4774	27.0822	32.6414	28.4785	32.0584	34.9979	32.4664	32.5604	28.9161
p__Candidatus_Margulisbacteria	34.3132	27.2356	26.9973	28.7081	21.692	36.9494	37.3638	32.8793	33.7254	27.7103	23.9349	22.1753	19.2178	26.1931	20.5636	25.5667	26.6261	27.7309	30.796	26.0915
p__Candidatus_Fermentibacteria	32.7368	27.2754	33.5978	30.7999	26.3675	40.3772	34.1169	33.5115	35.6186	28.8413	24.8983	17.5649	22.0248	22.8407	20.6083	22.2716	22.2817	24.4039	23.2263	22.9284
p__Candidatus_Schekmanbacteria	30.7117	27.8029	22.7474	22.865	17.6468	29.8982	30.5391	28.5345	27.5871	23.4094	24.8441	22.1256	21.3618	24.1451	20.9346	29.2073	29.9455	34.2862	31.3531	27.8548
p__Candidatus_Spechtbacteria	18.1624	15.3443	14.163	12.4484	11.7019	13.949	18.0564	14.8013	15.0278	14.3117	32.3055	32.1719	32.5251	39.1263	34.3181	38.2433	41.297	39.5719	40.5084	41.8634
p__candidate_division_CPR1	29.9782	25.732	23.8937	24.8372	27.5485	22.2835	24.0733	25.555	26.0421	24.546	25.2903	28.5719	26.6671	22.4547	22.3884	22.7124	21.7028	21.5631	21.2095	19.3768
p__Zoopagomycota	24.314	28.0192	27.7751	28.4729	22.2491	23.6213	24.0377	22.8544	22.8053	2.1217	24.1475	22.2099	22.9132	27.173	2.0343	28.8234	29.8547	30.3911	31.1186	28.6731
p__Candidatus_Glassbacteria	31.3396	21.6303	21.5551	21.7806	17.0581	28.9713	30.788	24.0352	25.7109	23.9898	16.2161	17.9464	15.7361	17.8259	18.2777	15.8671	18.1415	20.2973	21.953	24.2893
p__Candidatus_Curtissbacteria	20.2098	18.033	14.5067	14.3425	9.6779	17.9012	21.9116	19.007	17.0167	14.29	22.2342	14.8545	14.5752	23.4154	17.2852	22.7641	28.52	31.0921	30.36	23.7687
p__Candidatus_Desantisbacteria	25.7305	20.529	21.4747	18.2861	15.2834	23.7708	29.2787	23.9915	24.1063	21.738	16.5935	15.4284	13.4448	16.567	15.1424	16.8439	19.9979	16.4627	19.6824	17.9445
p__Candidatus_Jorgensenbacteria	15.8952	12.4739	12.3714	11.3251	9.5766	14.5834	15.3184	13.0093	12.2648	11.3412	29.6116	23.2621	21.9199	27.6249	19.5682	24.3863	26.0322	31.8023	29.0215	26.8622
p__candidate_division_CPR3	13.5741	14.5785	9.8963	11.6435	8.1971	14.0792	15.3885	12.2304	13.8022	10.724	20.023	15.1739	14.9115	22.025	16.9299	26.0255	27.4524	28.1812	31.5315	24.2487
p__Candidatus_Altiarchaeota	19.9541	17.4858	14.3902	16.7602	11.972	19.9702	24.2747	19.5394	19.3747	15.7118	15.2989	14.5804	11.9625	16.9893	12.9889	15.7694	17.5109	19.1047	21.8308	17.5023
p__Candidatus_Andersenbacteria	11.6628	10.8745	8.2037	9.1727	9.0407	9.7702	9.9648	10.986	9.1042	8.7414	17.1722	16.294	18.2064	19.8974	20.1801	18.8336	22.1077	20.4248	25.2168	23.8289
p__Candidatus_Kryptonia	15.0346	12.4253	12.8809	11.8399	10.7901	16.7376	18.5219	16.21	14.8348	13.9705	13.4428	12.2184	9.6445	11.6588	10.9191	13.8693	14.7691	16.7416	16.9193	14.2629
p__Candidatus_Coatesbacteria	14.2593	14.8209	10.5352	10.97	9.4509	12.3864	11.1992	11.5611	11.6156	10.4763	14.8782	13.3084	13.8549	12.4573	14.7527	14.3313	17.253	15.4656	15.5708	15.0361
p__Candidatus_Kerfeldbacteria	11.249	9.742	8.8676	8.8195	7.3182	10.8706	13.1543	12.5109	12.8759	9.6478	14.7458	13.0259	10.6014	14.8212	11.4833	16.4078	19.1284	20.7831	17.7182	15.5233
p__Candidatus_Verstraetearchaeota	10.9148	7.9821	8.0494	7.391	5.5161	10.38	10.7667	9.0773	9.4095	7.7055	14.9209	15.3637	14.1243	15.6135	12.9583	16.1438	14.8741	15.1495	18.0286	14.5854
p__Candidatus_Edwardsbacteria	18.5179	13.4375	12.8223	12.9531	10.8877	19.7788	19.3128	18.6806	16.7623	16.0924	7.1359	8.171	5.9288	7.6745	6.1757	7.7319	9.7976	8.7132	9.4363	8.012
p__Candidatus_Fraserbacteria	13.1623	10.7221	13.2125	11.2434	13.249	11.3858	11.1495	13.7493	12.1345	12.8072	8.7997	13.6288	12.5188	12.0859	12.6649	11.1116	9.3125	10.8629	11.1346	11.6597
p__Candidatus_Kapabacteria	14.9616	12.5171	10.0438	11.3903	9.1467	13.047	15.0503	11.9132	11.5415	9.8435	10.3627	12.2445	9.1009	10.7196	10.0499	12.1498	12.2025	14.5468	13.4347	11.5429
p__Candidatus_Blackburnbacteria	13.0677	10.4508	9.8848	10.5251	5.6395	11.7288	11.6918	10.6946	10.5057	8.907	12.7221	9.1152	8.0202	12.421	10.9209	13.7409	15.2031	14.6273	17.1795	12.7869
p__Candidatus_Aureabacteria	13.872	9.6715	9.694	10.273	7.6877	11.7666	11.0036	12.0189	10.8774	9.7693	11.7893	9.2073	10.4762	11.8333	9.9786	11.2774	12.0554	12.5374	12.4963	11.8842
p__Candidatus_Woykebacteria	10.7151	10.2575	8.7465	8.7469	6.1075	12.1052	11.6495	10.7368	11.5261	8.2922	11.1551	8.6673	8.2462	12.0628	8.2886	11.9619	12.532	14.2098	14.5194	12.5473
p__Candidatus_Korarchaeota	10.7406	10.8914	8.1013	9.7506	7.5293	9.7783	9.0597	8.7882	8.8175	8.574	11.5265	11.0358	9.5047	11.707	10.9273	11.8127	12.9712	13.7943	12.6284	12.6074
p__Caldiserica	9.7753	7.939	8.1976	6.9171	4.8154	9.752	10.9783	9.2805	9.5112	7.3603	10.6589	8.7361	8.3265	10.3771	7.865	11.0211	10.1411	11.3116	11.0939	11.6648
p__Candidatus_Brennerbacteria	5.9093	4.2062	4.3609	4.2042	3.4701	6.1504	6.2158	5.3485	6.7429	4.8654	10.3934	10.3033	9.8674	12.5977	10.1127	13.3704	14.1564	15.9652	15.1479	12.7886
p__Candidatus_Gracilibacteria	10.5954	8.5667	7.5066	7.1853	5.627	10.2434	10.9725	11.2203	11.6173	7.9807	7.4907	8.1425	5.8319	8.1015	6.3527	8.2802	9.8647	8.5915	11.542	8.6757
p__Dictyoglomi	11.8241	9.5477	7.4749	8.1833	7.4952	9.6214	9.5731	7.9745	10.406	8.624	7.8256	6.1816	5.6789	8.4014	5.7701	8.7597	7.8481	9.2942	8.3384	7.6645
p__Candidatus_Kuenenbacteria	7.2058	5.1363	3.9773	5.2787	3.3471	6.7719	6.0662	6.7062	6.1617	4.7575	9.6193	7.8721	6.3591	11.4041	7.9094	9.8688	12.379	14.0866	15.7768	12.9826
p__candidate_division_LCP-89	10.1091	7.384	7.9487	6.8809	3.9185	10.6087	10.1867	10.5911	10.8231	8.0897	4.8843	5.3796	4.4591	6.3656	4.178	9.1785	6.6566	6.8749	6.6125	8.0901
p__Candidatus_Dormibacteraeota	11.666	8.6216	4.6686	7.3185	5.5586	5.8338	4.6538	5.5183	5.5735	5.7381	9.2508	7.1552	9.5094	8.4343	9.3154	6.2362	9.2697	5.8864	9.6897	7.6469
p__Candidatus_Hydrothermae	6.4826	5.0243	6.3346	5.5872	4.0502	5.737	6.0122	6.3084	5.5897	5.476	7.1397	5.8207	7.2805	7.6413	6.8566	7.7493	7.6822	9.0746	8.2383	8.4897
p__Candidatus_Goldbacteria	7.558	5.3915	5.1323	6.2067	4.5978	8.5495	8.0153	7.6507	8.3841	5.6994	4.7843	5.1225	3.9335	6.1596	3.8945	6.4685	7.5628	5.1943	6.872	7.1555
p__Candidatus_Cryosericota	7.7031	6.4192	4.9071	6.426	4.7339	5.9388	6.8067	4.7372	5.6768	5.4902	5.5185	5.2907	4.9713	5.8922	4.2781	5.9602	6.8397	6.7826	7.7473	5.3458
p__Abditibacteriota	6.1341	8.7578	6.3118	6.3872	6.0735	5.9765	5.5366	6.4178	5.5602	6.3191	6.0651	3.6951	6.4342	5.0647	4.7136	5.7567	5.671	4.1641	5.0188	4.2136
p__Blastocladiomycota	5.8516	6.146	6.6265	5.4657	6.0722	4.7949	6.2356	5.4372	4.6962	0.1989	5.6424	6.4856	5.6271	8.0334	0.268	6.4788	6.1716	6.3377	7.0443	6.2099
p__Candidatus_Diapherotrites	7.1419	4.3019	4.8409	4.78	2.8265	6.3892	8.2204	5.9158	4.8733	4.5694	4.7066	3.9078	4.0316	3.9046	3.265	4.3615	5.9804	6.6556	7.4829	7.0037
p__Candidatus_Fischerbacteria	6.4669	5.9522	5.1534	4.8763	3.7927	7.1881	7.7793	6.0111	5.6484	4.9721	3.6038	3.0326	2.6849	3.379	2.4089	3.3614	2.729	4.3632	3.5746	4.2987
p__Candidatus_Delongbacteria	3.1789	2.6913	3.2654	3.1333	2.3854	2.8853	3.4434	3.2815	3.6854	2.7286	6.7405	4.4771	4.5337	5.586	4.3679	5.8588	5.6014	7.3448	7.4087	5.597
p__Cryptomycota	3.9761	5.226	4.6952	4.2031	4.199	4.828	4.7624	4.35	2.8366	0.3256	4.1406	5.2694	3.8565	6.6063	0.3482	4.9622	5.567	5.3676	5.1724	5.0452
p__Candidatus_Abawacabacteria	3.7875	5.1692	3.3952	3.1283	3.09	4.4006	3.9151	3.602	4.3537	2.7503	3.5641	2.5514	3.1703	3.8764	3.3603	3.4711	4.5315	4.2911	5.238	4.2595
p__Nanoarchaeota	3.6146	3.1458	2.6236	2.5522	1.7964	3.8425	4.755	3.4681	4.3258	2.4586	3.6105	2.8255	1.5447	4.0945	2.4611	3.1565	3.4265	6.4353	6.4237	3.9362
p__candidate_division_KD3-62	4.1746	3.2795	2.3854	2.7201	3.2243	3.0245	3.5893	3.5898	3.0948	3.3027	2.7034	2.2908	2.4203	2.5659	2.1135	3.402	2.357	3.067	2.9626	3.2988
p__Candidatus_Parvarchaeota	3.0722	1.9678	1.9822	2.1548	0.9711	2.6515	1.9847	3.0984	3.567	1.8181	1.4139	1.5116	0.7763	1.9512	0.9921	1.7472	2.9548	3.1802	2.0215	1.7084
p__Candidatus_Hydrothermarchaeota	2.9869	3.1782	2.3581	2.5404	1.7908	3.2275	3.7332	3.0368	2.2777	2.3397	1.2603	1.0068	1.553	1.1494	1.5859	1.7401	0.6974	1.165	1.9589	1.4513
p__Candidatus_Eremiobacteraeota	2.1544	1.8358	1.4505	1.3143	0.9067	1.194	1.3692	1.1027	0.9189	1.0898	1.9327	1.7759	1.4459	1.6184	1.7298	1.52	1.921	1.4404	1.7534	1.0617
p__Coprothermobacterota	1.7394	1.1333	1.1972	0.8729	0.9459	1.4434	1.4801	0.7253	1.0444	1.2286	1.1165	0.7995	0.9301	1.1146	1.4313	0.7154	1.5929	1.9151	1.7976	1.1459
p__Microsporidia	0.5593	0.4483	0.4989	0.507	0.6005	0.345	0.5187	0.4561	0.7596	0.1507	0.6963	0.6594	0.7183	0.6515	0.6714	0.6368	2.0156	1.6208	1.2993	2.3502
p__Candidatus_Wirthbacteria	0.7408	0.3061	0.5895	0.7605	0.2444	0.4682	0.6975	0.4807	0.3641	0.5579	1.156	0.8872	0.7236	1.3663	0.4493	0.8112	1.0327	0.6926	0.8854	1.3618
p__Candidatus_Geothermarchaeota	0.5216	0.1364	0.5253	0.3566	0.3474	0.8944	0.7885	0.7137	0.4888	0.3908	1.0668	0.4461	0.8525	0.7878	0.5375	0.5732	0.845	0.7338	1.1707	0.8487
p__Candidatus_Odinarchaeota	0.2366	0.1765	0.4054	0.484	0.1755	0.5413	0.6053	0.6123	0.3085	0.4001	0.2133	0.1617	0.2018	0.5177	0.1459	0.3612	0.3397	0.745	0.641	0.4242
p__Candidatus_Huberarchaea	0.5014	0.3083	0.1838	0.166	0.114	0.3732	0.3682	0.4892	0.4955	0.2209	0.2006	0.5857	0.1229	0.3546	0.2954	0.4345	0.2905	0.4349	0.4801	0.2081
p__Candidatus_Jacksonbacteria	0.3615	0.4358	0.1458	0.1757	0.0589	0.1778	0.3047	0.2759	0.3797	0.2561	0.3523	0.434	0.3385	0.6009	0.0871	0.2041	0.6078	0.3158	0.5735	0.1518
p__Candidatus_Marsarchaeota	0.2633	0.0935	0	0.097	0	0.0873	0	0	0.3269	0	0.2434	0.3599	0.3742	0.5189	0.1804	0.141	0.42	0	0.1132	0
g__Tenericutes_noname	352.697	247.605	229.075	221.2	169.288	340.497	355.973	317.397	297.396	245.925	691.692	682.416	489.445	743.198	514.973	728.8	835.724	1066.56	1071.44	945.368
g__Sinobacteraceae_noname	519.269	564.504	606.786	613.128	609.717	567.282	553.71	576.756	601.16	583.607	464.282	509.828	492.399	461.075	510.267	455.942	424.815	430.592	452.825	473.931
g__Bosea	588.71	613.056	532.162	564.983	523.712	491.458	454.408	498.405	465.338	481.988	587.214	465.962	578.513	513.591	541.31	521.42	533.494	483.318	461.828	447.815
g__Desulfobulbaceae_noname	488.628	525.646	550.967	558.381	540.001	535.504	520.358	555.032	535.483	516.9	492.866	492.911	510.013	503.486	518.455	503.72	506.052	482.537	496.648	507.969
g__Thermodesulfobacteriales_noname	639.216	538.347	396.335	426.762	385.693	499.075	510.928	432.017	435.866	442.158	595.468	487.418	480.668	555.009	483.549	563.406	615.432	646.953	632.85	554.734
g__Acidihalobacter	454.553	517.493	552.61	548.768	554.451	508.307	491.773	518.564	518.11	511.165	486.984	506.5	545.55	504.192	550.814	520.789	479.836	473.265	479.269	508.561
g__Rhodobacteraceae_unclassified	270.011	471.248	675.071	638.444	551.815	558.038	402.81	594.86	580.184	443.204	741.744	275.111	669.709	534.191	539.159	503.661	574.743	401.602	344.962	249.23
g__Puniceicoccaceae_noname	507.577	591.189	610.196	591.428	567.821	646.588	639.436	642.216	655.696	599.99	360.699	365.197	389.035	396.84	397.629	388.685	389.162	402.226	404.492	407.72
g__Achromobacter	454.959	468.076	479.791	485.959	475.546	475.68	464.492	486.534	490.565	472.245	497.663	497.281	510.548	514.562	518.493	508.754	515.219	525.818	525.625	518.628
g__Candidatus_Woesebacteria_noname	446.765	390.037	332.932	337.682	273.365	411.962	430.057	402.2	382.961	338.542	565.928	457.009	442.212	600.452	464.204	622.106	693.919	751.01	787.184	635.714
g__Halofilum	459.669	516.294	553.596	555.923	555.987	508.069	494.739	527.029	541.955	535.946	434.269	450.085	474.389	452.092	486.223	465.208	426.292	431.454	437.085	456.94
g__Alteromonas	433.262	511.993	537.906	534.304	530.41	514.456	504.925	521.444	526.532	512.047	434.155	463.902	458.728	465.064	484.814	455.439	456.244	453.952	464.475	479.55
g__Dysgonomonas	413.442	459.474	482.414	471.035	462.595	508.135	490.168	504.17	498.041	476.634	473.329	460.41	452.726	497.526	464.948	505.186	488.243	514.776	537.919	526.616
g__Hyphomicrobiaceae_noname	534.275	526.443	520.312	512.256	497.804	489.418	470.75	496.084	492.257	486.521	460.827	467.748	479.218	466.853	484.597	465.048	464.906	456.783	449.695	458.726
g__Magnetospirillum	567.25	589.45	465.18	502.034	446.62	430.671	411.099	424.316	414.298	428.696	533.452	466.278	482.955	491.046	500.651	507.441	548.703	487.084	463.2	435.96
g__Aquamicrobium	461.158	398.459	378.836	378.6	369.951	348.341	340.871	342.53	345.362	374.297	633.434	574.222	671.805	550.951	614.469	571.83	556.89	548.009	543.672	560.484
g__Petrimonas	304.716	271.029	173.942	180.179	106.713	199.054	229.717	199.693	197.018	168.717	629.739	351.561	474.164	764.542	570.99	856.051	1081.29	990.839	1079.57	536.194
g__Thiohalocapsa	501.268	513.719	519.973	523.911	519.125	477.683	466.407	483.521	490.713	497.683	440.714	442.514	467.531	427.432	475.051	433.942	435.658	421.32	398.439	411.937
g__Victivallales_noname	445.85	592.694	422.139	458.13	315.591	429.669	433.368	446.137	401.26	375.193	553.036	387.99	463.61	518.308	434.559	501.117	553.172	521.712	496.693	446.413
g__Microvirga	574.446	599.929	456.032	478.633	458.796	408.473	384.851	404.614	386.186	414.492	544.755	418.228	506.269	448.229	484.254	459.261	494.123	422.264	389.947	353.891
g__Silanimonas	409.318	470.469	502.028	504.627	502.284	439.252	427.443	475.407	478.918	462.919	436.342	461.5	464.54	432.004	502.342	438.8	414.237	417.482	416.726	430.719
g__Ferrimonas	404.076	466.888	507.003	478.673	492.783	464.739	460.128	498.532	491.06	471.851	406.954	439.533	453.717	432.208	462.571	410.666	392.393	412.712	412.727	432.217
g__Sinorhizobium	467.892	478.133	427.939	449.563	406.119	399.042	380.951	407.267	396.938	394.206	531.072	428.711	496.171	479.004	484.717	486.205	515.531	467.509	459.383	430.319
g__Pannonibacter	363.473	453.965	530.08	529.677	479	484.307	383.679	488.775	480.283	407.815	557.764	362.75	566.819	456.056	482.604	433.125	432.173	380.337	354.278	346.508
g__Henriciella	395.658	454.346	473.412	462.114	457.663	474.07	450.425	485.263	487.603	457.088	401.308	415.751	414.888	432.652	448.615	445.239	427.114	441.145	437.519	452.207
g__Acholeplasma	160.937	94.621	85.5805	81.2698	69.519	123.546	137.839	114.362	109.419	92.9772	699.217	690.053	504.74	752.242	512.335	745.654	857.235	1057.59	1056.78	929.756
g__Legionella	406.958	427.202	408.146	399.67	342.178	479.497	479.904	464.629	456.467	412.791	434.582	391.094	406.836	464.902	409.926	462.542	482.439	516.941	525.861	492.35
g__candidate_division_Zixibacteria_noname	425.664	441.135	435.308	430.19	400.239	484.74	475.738	475.864	459.708	438.893	430.665	397.662	415.597	447.469	415.539	439.155	443.639	467.083	484.123	455.482
g__Victivallis	432.324	554.502	398.638	446.114	290.222	405.968	408.887	426.218	382.959	344.748	534.161	370.119	431.731	509.138	424.684	494.032	534.924	506.764	471.15	420.071
g__Nitrosomonadales_noname	476.184	529.565	526.774	521.835	544.37	512.712	500.024	533.078	511.652	529.184	335.187	377.478	380.461	366.288	372.49	355.744	343.922	335.656	347.825	368.471
g__Nitratireductor	391.405	425.164	429.216	429.847	411.257	382.553	345.651	393.142	394.444	371.216	527.959	420.69	539.837	465.043	500.39	453.375	459.839	429.456	416.722	411.628
g__Rheinheimera	347.484	419.594	437.061	430.918	415.937	440.959	430.704	456.751	433.178	418.792	408.796	397.83	416.911	440.329	447.382	436.298	428.352	441.565	441.948	448.409
g__Acidovorax	472.085	428.513	453.831	437.849	455.64	482.798	514.877	477.999	461.346	515.42	353.024	413.512	372.125	359.973	364.651	369.209	370.479	370.971	374.638	397.982
g__Rubrivivax	429.664	456.427	440.815	451.36	459.688	421.56	415.813	423.976	430.436	467.523	397.995	441.279	440	396.23	442.84	399.292	383.576	375.455	368.392	389.114
g__Colwellia	357.789	412.831	457.443	435.911	435.336	436.305	413.413	456.205	452.246	418.323	379.917	402.145	418.334	413.835	423.409	417.193	406.722	405.618	425.53	437.087
g__Plasticicumulans	403.72	436.073	448.214	448.565	445.477	408.481	406.454	420.383	426.076	406.153	420.959	430.289	419.695	406.731	448.423	419.796	401.835	408.057	387.637	410.902
g__Nitrosospira	411.156	408.375	417.632	428.399	414.875	455.62	452.205	439.695	450.171	438.13	386.727	408.189	397.056	401.561	401.392	402.728	390.011	398.587	406.81	412.408
g__Spirochaetaceae_noname	444.342	437.526	420.333	429.272	383.281	444.107	446.643	444.098	443.796	411.604	386.418	365.299	374.804	391.416	381.897	394.227	419.291	430.276	422.383	405.731
g__Draconibacterium	200.95	128.659	116.155	120.551	89.679	170.912	166.73	160.337	159.467	125.585	606.232	580.417	410.57	678.246	471.935	676.489	765.732	879.437	917.18	835.053
g__Dokdonella	373.517	443.724	467.584	454.453	449.796	428.295	429.059	443.346	439.878	453.914	366.665	383.456	401.656	388.389	405.084	378.625	381.378	364.023	372.109	384.278
g__Methylococcus	350.845	406.421	433.638	428.803	435.652	423.662	400.156	436.318	437.637	414.245	372.948	392.17	404.984	409.012	417.801	410.392	397.808	415.7	409.003	406.906
g__Treponema	533.02	399.867	370.344	361.202	332.882	458.495	470.798	428.922	421.455	423.419	381.425	369.957	357.651	387.306	361.239	389.913	419.352	439.257	446.235	430.048
g__Haliea	367.768	431.773	453.331	443.559	447.631	433.939	426.616	441.373	466.158	421.821	357.27	369.296	396.765	383.703	395.457	387.127	357.448	379.05	378.232	405.997
g__Aquisalimonas	360.978	426.288	451.704	437.786	455.391	400.545	377.585	423.099	418.003	407.752	389.436	393.137	428.273	397.023	432.241	388.457	370.482	358.386	359.245	391.986
g__Devosia	427.307	458.158	426.615	438.41	418.461	383.565	341.125	381.616	374.228	383.754	474.306	347.301	477.317	405.964	423.574	416.583	409.035	368.874	348.471	317.641
g__Methylobacter	352.425	402.077	426.706	403.389	413.004	429.091	400.483	423.209	427.998	404.887	370.88	385.827	389.796	399.543	397.391	395.159	401.874	383.003	384.861	411.738
g__Sulfurivermis	409.882	434.966	456.929	460.659	460.046	422.012	417.351	439.766	447.198	443.214	360.12	371.72	388.954	358.13	397.057	351.766	336.486	336.32	342.162	358.42
g__Tabrizicola	260.992	448.48	641.969	602.466	547.584	502.948	365.029	525.139	537.186	411.933	512.334	169.653	499.515	358.642	378.044	313.11	334.571	217.718	179.777	150.103
g__Rhodobacterales_noname	310.512	445.533	583.851	556.409	502.046	471.565	356.952	497.711	496.875	403.052	514.401	220.807	476.673	361.515	388.958	326.954	350.205	248.872	229.429	193.842
g__Candidatus_Gottesmanbacteria_noname	292.383	298.902	289.49	308.182	254.66	365.644	328.169	312.208	289.184	385.036	367.07	347.013	319.372	562.842	468.446	547.646	498.18	521.863	561.514	614.128
g__Caenispirillum	557.73	693.556	608.647	644.02	570.832	537.444	509.012	564.612	553.633	540.263	250.389	194.185	232.566	216.984	228.912	212.743	235.751	201.346	178.954	176.963
g__Dechloromonas	388.533	417.67	414.373	414.26	427.533	411.086	418.075	415.177	421.579	431.894	352.166	440.687	374.483	365.079	389.574	366.985	347.948	363.383	355.633	387.976
g__Desulfonatronovibrio	334.097	404.517	419.055	407.374	402.779	410.429	392.762	427.174	423.373	393.007	346.217	371.328	396.045	393.326	389.282	394.879	397.693	383.648	406.227	408.021
g__Bacteroides	452.922	342.397	317.394	321.572	266.881	397.994	401.243	372.859	365.276	324.085	403.144	358.812	328.231	421.009	340.01	422.217	478.332	512.747	526.212	489.576
g__Alphaproteobacteria_unclassified	337.583	386.831	416.136	409.82	370.413	386.529	329.979	382.946	376.75	342.614	495.212	332.896	516.697	419.474	433.251	400.813	429.072	372.686	364.991	335.638
g__Paraburkholderia	423.998	422.042	395.584	397.882	399.899	423.982	429.626	400.947	408.495	430.713	372.919	409.773	353.869	358.938	366.183	365.176	367.17	372.039	361.948	365.514
g__Rhodoferax	365.679	397.703	413.133	412.488	414.784	414.199	403.671	414.61	412.978	408.586	353.54	386.523	387.489	370.222	392.931	373.312	351.062	363.095	360.125	381.427
g__Flavobacterium	372.369	335.926	333.642	327.171	270.738	396.569	402.26	379.605	373.807	322.098	398.432	376.285	346.926	423.451	341.626	419.034	464.234	494.287	512.512	481.511
g__Thioflavicoccus	381.272	409.687	419.643	424.087	413.061	413.414	415.981	424.642	434.881	413.469	351.822	360.563	358.676	362.895	378.736	357.093	356.69	350.378	350.94	366.731
g__Nostoc	427.784	410.724	383.327	377.477	363.144	415.425	415.229	400.083	391.786	389.963	392.429	353.032	364.446	379.483	366.308	382.468	393.166	377.345	377.465	381.416
g__Pseudofulvimonas	354.701	412.891	433.163	409.351	420.87	377.893	357.444	396.999	391.94	393.227	397.583	354.4	422.796	369.374	420.866	380.269	354.979	346.78	339.88	347.201
g__Thiothrix	349.753	401.18	421.55	399.757	402.636	395.663	374.088	392.526	414.423	385.9	356.582	371.923	392.889	371.95	384.932	377.653	366.971	364.12	372.315	383.484
g__Insolitispirillum	608.129	815.777	715.464	771.624	686.932	632.033	614.278	683.658	672.224	640.762	85.3783	79.4211	85.6868	77.902	82.2867	79.494	83.7119	75.7847	75.7693	81.5153
g__Phenylobacterium	404.679	414.565	411.882	405.728	385.226	382.22	377.748	394.733	398.66	394.278	371.386	354.797	390.375	370.807	388.704	375.372	375.381	344.35	352.317	339.232
g__Candidatus_Cloacimonetes_noname	314.178	270.392	264.378	251.971	206.692	318.464	316.534	307.285	284.699	270.681	447.918	440.94	397.391	486.959	400.878	468.96	512.144	547.875	559.91	548.331
g__Beggiatoa	341.312	396.972	402.779	412.725	412.931	402.535	390.956	417.554	416.373	401.545	335.164	340.477	358.626	347.389	363.523	353.818	333.488	333.742	350.305	360.636
g__Oceanibium	192.821	409.598	675.312	616.889	555.735	526.057	368.142	553.744	566.069	408.733	484.446	107.142	467.672	303.833	326.318	245.758	255.673	153.876	118.333	86.7984
g__Desulfococcus	320.024	357.267	377.279	377.962	360.175	396.766	366.109	385.255	390.796	373.078	344.959	347.759	357.029	374.384	367.863	379.977	376.728	372.934	393.245	385.732
g__Pelagibacterium	369.182	385.677	389.305	378.24	387.097	351.002	331.743	351.456	349.768	342.067	419.173	337.329	422.875	369.302	385.635	363.176	367.079	332.219	324.079	312.046
g__Desulfobulbus	363.942	381.452	390.17	378.445	380.688	392.065	388.866	403.394	399.46	392.855	323.338	342.002	330.958	335.298	352.519	335.999	344.163	332.209	337.814	361.643
g__Myxococcus	369.983	356.799	379.625	379.152	395.073	361.565	363.601	362.939	371.034	384.316	347.765	361.285	367.255	353.082	371.73	347.696	343.029	344.549	329.692	335.77
g__Idiomarina	325.312	378.763	372.104	378.256	366.856	384.362	358.96	394.423	381.804	364.479	344.539	342.47	354.924	359.414	362.085	351.409	339.667	335.074	344.029	367.737
g__Rhodocyclales_noname	354.81	384.914	386.194	380.541	393.733	374.705	373.389	384.328	389.398	385.917	325.515	334.382	354.508	329.616	350.74	345.058	312.542	341.336	330.687	348.371
g__Candidatus_Nomurabacteria_noname	247.115	200.853	189.234	187.903	155.94	235.129	242.825	219.339	224.642	191.987	464.579	439.904	384.891	501.207	413.005	491.879	550.561	592.235	636.648	586.584
g__Mizugakiibacter	345.933	386.302	425.509	426.926	435.899	378.234	346.348	381.122	385.264	392.562	325.934	354.357	357.003	299.835	382.84	312.204	304.216	288.107	295.539	325.867
g__Thermoanaerobaculia_noname	367.005	339.938	362.156	367.024	391.079	336.156	339.608	344.082	348.323	377.065	354.244	385.932	381.784	337.721	386.688	350.409	334.462	327.436	317.684	318.956
g__Oceanicella	238.503	403.66	581.918	550.74	511.471	469.793	350.337	496.572	506.259	399.668	419.437	147.237	419.078	296.708	308.934	249.305	263.303	168.988	150.808	127.237
g__Lautropia	383.412	369.032	368.086	353.224	365.474	360.99	358.531	366.337	340.14	380.859	332.921	329.253	364.015	343.468	376.705	347.197	343.159	327.36	319.768	325.925
g__Desulfosarcina	273.567	239.033	210.944	220.425	195.455	234.252	236.359	230.419	234.87	227.668	452.195	513.205	409.171	462.626	433.123	446.445	486.708	485.687	490.409	475.192
g__Sorangium	386.317	350.094	354.139	367.516	380.539	343.627	343.412	335.407	361.848	360.915	340.296	364.844	358.251	337.493	367.13	324.305	331.138	318.145	313.448	303.544
g__Sunxiuqinia	243.559	176.111	164.419	158.5	125.32	205.251	209.599	202.052	187.049	161.06	473.703	442.134	359.447	504.728	383.937	503.889	579.857	623.864	628.816	599.204
g__Thiotrichales_noname	319.591	337.306	355.186	351.24	356.623	346.212	344.585	354.279	346.063	351.521	339.138	340.334	364.979	348.758	358.022	350.837	344.599	337.063	330.124	339.705
g__Tangfeifania	141.195	98.1086	92.5342	93.921	75.4967	121.251	123.361	111.757	108.534	98.3731	522.029	491.057	364.656	571.878	409.38	582.751	652.011	748.519	789.558	717.304
g__Halioglobus	313.622	361.65	378.309	380.962	368.67	364.642	343.215	374.815	375.861	364.463	309.765	318.719	333.216	324.426	345.382	324.971	312.869	307.547	314.263	333.469
g__Firmicutes_noname	373.569	362.553	331.299	333.028	278.144	356.522	366.157	344.573	343.095	311.822	340.394	284.475	302.489	340.662	310.896	349.298	372.935	380.087	400.416	346.45
g__Immundisolibacter	324.836	363.814	390.205	378.922	382.969	357.563	345.196	375.869	365.977	361.592	305.115	332.631	329.983	311.607	347.393	319.926	299.421	303.632	308.895	314.535
g__Thiogranum	301.832	339.36	358.541	367.088	369.736	339.877	334.621	353.418	364.038	351.947	320.013	335.268	352.141	331.706	361.836	340.944	326.945	314.832	320.149	326.538
g__Roseovarius	252.967	371.322	474.634	467.888	425.584	403.249	307.749	407.681	417.889	326.375	431.956	194.956	415.684	313.12	336.379	288.983	304.863	244.305	206.063	180.704
g__Flavobacteriales_noname	597.761	460.034	394.002	391.784	276.618	611.229	655.076	612.525	579.546	432.258	167.17	149.446	131.919	174.394	133.609	169.413	188.844	208.107	224.11	196.183
g__Pelomonas	336.674	361.69	382.94	385.89	384.814	397.805	391.71	399.017	401.74	382.474	272.673	296.491	289.98	296.784	290.729	294.318	281.167	291.598	301.949	303.84
g__Aminobacter	334.429	300.67	297.366	292.73	278.88	274.41	250.197	279.94	273.307	269.311	427.133	379.11	460.733	383.019	411.04	382.354	383.953	355.431	345.183	356.152
g__Candidatus_Taylorbacteria_noname	242.262	203.286	186.686	191.4	170.808	217.44	243.669	219.795	208.724	194.12	433.698	423.353	406.307	470.112	407.333	462.238	485.858	508.544	532.067	506.192
g__Micromonospora	386.891	345.074	339.806	337.252	370.335	315.845	322.862	320.381	318.403	349.287	333.407	339.521	369.504	317.431	362.204	325.885	305.182	292.135	295.809	292.902
g__Mycobacterium	421.001	406.053	318.964	333.618	323.998	299.95	304.933	294.958	283.503	308.6	350.113	319.426	345.16	332.556	349.364	347.842	341.559	326.359	306.794	301.078
g__Thermus	341.778	430.271	389.261	394.764	342.018	305.336	297.018	315.168	312.772	328.875	352.164	265.857	376.104	308.772	336.008	306.866	315.235	286.623	266.216	232.08
g__Ectothiorhodosinus	302.135	348.89	378.877	363.453	355.87	338.545	327.608	344.001	359.64	346.139	296.689	304.1	317.759	293.345	332.203	302.777	296.275	292.52	288.014	302.137
g__Sulfuricurvum	137.184	130.819	116.175	118.379	95.8433	143.246	144.322	141.632	132.317	109.957	475.68	433.366	426.874	497.461	427.652	537.669	553.869	576.011	626.071	608.379
g__Marinimicrobium	317.294	333.416	354.549	353.651	369.499	343.079	349.702	366.715	363.23	362.122	279.8	300.769	306.136	287.763	313.813	285.787	275.374	279.017	284.491	303.206
g__Ideonella	318.879	342.664	359.586	352.833	355.186	349.877	341.656	350.668	351.928	353.159	280.762	305.1	323.405	296.823	312.105	298.045	292.856	275.931	282.275	285.26
g__Phaeobacter	265.342	329.038	375.285	366.606	366.366	349.824	324.247	363.489	365.538	322.669	322.38	269.266	336.309	306.141	317.781	296.538	285.478	252.908	263.162	275.399
g__Candidatus_Entotheonella	331.374	316.425	314.292	312.952	333.795	311.843	316.54	299.75	310.381	328.842	328.455	319.204	331.336	326.122	329.475	319.139	316.487	303.794	307.408	289.409
g__Singulisphaera	332.914	290.628	306.992	306.629	329.62	317.346	323.488	310.966	323.36	329.94	304.998	327.138	322.786	321.696	328.405	318.036	309.567	312.641	316.771	309.995
g__Candidatus_Lloydbacteria_noname	221.401	168.147	163.649	165.094	157.667	176.533	187.28	178.429	182.899	176.145	436.967	420.63	432.148	443.043	403.377	448.458	464.73	488.778	484.773	494.861
g__Ochrobactrum	321.154	287.359	250.97	249.613	240.562	253.807	244.204	247.323	243.394	251.86	398.073	347.041	387.065	361.861	355.557	376.76	359.939	356.235	357.593	358.778
g__Massilia	316.509	330.102	328.348	325.37	333.145	346.174	348.765	347.162	347.077	353.142	277.055	298.869	282.334	281.997	286.428	287.134	281.306	286.585	285.24	302.483
g__Mariprofundus	271.103	302.866	317.19	317.833	295.317	329.956	319.81	332.512	334.137	300.514	286.373	299.034	284.827	310.995	301.395	310.424	319.744	318.496	333.062	334.555
g__Hungateiclostridium	294.163	284.007	250.199	250.062	157.13	325.938	329.854	319.505	295.424	224.029	336.666	260.945	236.364	349.069	244.78	349.419	388.806	449.762	470.623	396.283
g__Desulfonatronum	302.861	321.704	328.95	330.931	308.815	323.359	320.496	329.379	320.95	313.033	286.114	285.107	296.81	297.018	308.161	302.62	303.9	297.155	306.138	292.85
g__Methylophaga	289.235	324.462	339.807	351.846	343.502	328.449	335.015	336.958	343.062	334.469	271.297	281.618	286.692	278.444	297.553	287.609	271.326	285.653	280.897	291.237
g__Aquisphaera	348.95	282.236	295.357	293.478	328.783	295.325	315.674	294.779	301.26	325.605	300.278	337.032	324.425	303.422	327.684	301.072	297.802	294.144	284.804	278.911
g__Hoeflea	305.639	322.996	320.35	330.933	308.32	283.691	245.593	288.296	285.344	258.419	387.022	281.372	371.887	314.402	345.418	319.303	333.461	292.12	263.418	257.43
g__Synechococcus	325.082	321.512	308.587	300.233	316.887	293.35	288.957	296.763	292.44	303.213	317.261	303.837	324.405	308.226	311.26	306.134	316.135	295.301	297.317	277.648
g__Inquilinus	403.052	396.915	300.032	316.688	291.639	255.744	261.558	257.784	237.139	268.179	351.788	310.978	316.013	298.627	336.285	315.906	340.346	290.165	269.387	256.748
g__Desulfatitalea	476.448	390.708	380.686	388.482	357.101	405.727	420.733	385.783	391.975	436.096	201.815	194.608	197.226	207.815	196.967	205.075	219.831	204.434	205.836	196.254
g__Sulfurimonas	171.139	167.102	141.488	145.496	111.786	177.93	182.041	183.9	171.12	133.541	398.145	378.249	355.271	437.84	366.799	452.621	487.776	517.106	555.526	525.036
g__Defluviimonas	211.863	314.913	421.85	409.496	382.877	347.618	265.988	366.108	374.541	300.365	396.717	173.417	385.709	279.618	305.839	256.69	265.97	203.949	182.028	160.586
g__Parahaliea	232.222	277.764	289.265	291.5	288.052	297.036	294.418	302.822	297.084	293.135	274.721	316.387	292.798	303.132	308.301	290.726	289.088	301.643	298.039	319.745
g__Pseudoalteromonas	264.88	291.421	311.722	309.54	296.307	336.391	325.274	317.562	319.967	297.984	259.482	258.809	266.101	276.571	268.576	277.01	269.052	278.46	289.011	296.608
g__Rhodothermaceae_noname	309.803	291.985	299.226	290.061	301.844	271.964	265.163	270.993	276.847	293.754	298.832	299.799	332.477	286.769	328.894	293.646	274.872	272.244	254.185	266.389
g__Candidatus_Chloroploca	293.365	365.356	279.66	282.084	263.681	264.442	251.431	250.199	246.152	246.75	337.423	285.601	307.017	298.885	294.297	314.022	328.356	288.907	283.933	276.478
g__Candidatus_Latescibacteria_noname	328.911	265.39	264.061	267.514	266.65	305.837	317.881	287.768	282.21	296.908	277.014	281.775	278.245	284.854	271.036	290.293	306.713	295.606	297.4	276.245
g__Hydrogenophaga	292.826	292.062	288.517	295.43	292.459	280.275	299.259	288.404	290.066	300.082	284.245	310.029	290.896	278.695	297.884	277.017	266.238	270.393	260.877	269.395
g__Aquabacterium	334.517	319.363	266.205	278.486	270.288	278.951	268.257	247.842	256.75	272.944	293.52	302.209	293.507	289.846	297.869	293.687	305.485	288.355	286.874	273.346
g__Alishewanella	267.545	285.935	304.721	299.043	308.678	297.122	299.106	303.285	308.886	300.92	260.974	271.352	283.359	269.423	289.684	271.314	277.623	260.198	266.523	291.857
g__Ensifer	268.181	314.726	300.018	301.641	293.403	282.183	264.319	282.362	282.065	263.268	316.429	253.394	309.649	299.157	294.567	279.55	285.889	268.44	262.077	258.072
g__Ottowia	318.426	274.438	262.818	259.985	261.982	242.341	250.903	223.833	231.856	282.678	349.402	317.716	372.841	298.834	349.62	292.574	273.914	274.108	251.5	269.87
g__Rubellimicrobium	200.115	321.667	435.09	409.3	369.227	351.642	265.781	365.623	370.113	291.228	350.72	153.336	338.346	251.66	272.714	214.798	227.806	169.976	149.985	138.617
g__Candidatus_Magasanikbacteria_noname	178.131	141.665	125.994	132.601	109.713	153.362	164.903	149.059	143.152	131.667	401.239	365.117	323.762	418.018	334.43	417.781	467.091	503.162	504.945	467.735
g__Xanthobacter	286.567	279.895	260.356	260.375	243.846	232.658	221.102	238.628	238.43	242.601	346.54	293.093	385.819	293.729	357.662	295.984	315.218	272.02	270.385	273.927
g__Polaromonas	269.011	281.294	294.101	293.786	290.458	287.759	284.993	297.976	288.872	295.999	258.941	289.279	278.973	268.959	281.267	276.01	261.49	266.82	260.64	277.635
g__Actinomadura	333.284	304.372	287.66	292.808	298.911	257.966	257	253.614	277.412	289.048	276.416	286.201	306.275	270.149	296.037	267.271	274.07	267.649	254.713	247.411
g__Hymenobacter	301.467	278.967	272.747	270.344	270.688	283.394	285.565	279.022	280.217	281.469	277.673	264.644	275.949	284.615	268.191	285.355	293.456	280.838	285.361	276.882
g__Clostridiales_noname	301.408	290.556	253.204	257.261	177.114	321.7	320.895	310.175	297.938	231.377	266.356	216.954	206.467	288.241	218.052	286.905	318.029	343.343	363.906	298.976
g__Pseudohongiella	236.679	280.918	301.704	297.744	294.954	278.45	273.996	292.173	285.831	283.096	256.739	262.11	280.905	272.635	287.466	274.225	259.524	261.116	261.366	278.812
g__Skermanella	384.885	360.09	253.796	278.296	257.381	224.352	226.212	216.5	212.717	235.817	325.013	280.105	289.37	273.944	297.886	293.66	317.537	268.563	255.843	230.885
g__Oceanicaulis	459.732	375.958	368.158	378.506	365.675	368.953	387.849	380.643	374.816	378.725	155.06	147.53	162.149	164.145	158.884	156.583	160.155	150.993	153.446	151.914
g__Candidatus_Syntrophosphaera	171.29	117.012	107.993	110.419	98.7241	134.843	149.049	133.792	137.713	127.078	383.651	381.276	354.358	403.562	357.929	390.923	424.068	467.809	460.702	453.313
g__Aliidiomarina	237.511	274.795	280.951	289.544	278.999	292.736	280.675	301.627	293.735	275.966	244.989	247.611	256.254	248.634	261.971	256.872	257.101	249.708	263.106	265.384
g__Pseudohaliea	240.006	278.145	291.929	281.256	280.973	276.89	261.804	291.198	297.639	268.097	260.471	251.489	250.34	257.172	272.348	264.708	252.13	257.589	245.817	268.332
g__Azospira	302.27	304.026	275.619	278.272	290.269	272.699	268.042	273.228	265.552	292.477	258.233	279.13	256.78	257.986	270.204	246.361	235.955	235.539	230.89	246.266
g__Halieaceae_noname	251.07	267.012	274.679	276.621	283.584	263.599	274.958	270.984	284.657	287.246	257.848	352.28	260.016	240.116	273.425	249.112	227.495	229.752	237.163	273.608
g__Salinisphaera	248.43	285.758	295.452	286.584	292.733	276.197	270.034	293.825	286.356	280.89	249.257	255.796	264.803	245.293	259.425	246.718	240.015	248.82	244.507	252.529
g__Enterococcus	229.471	262.017	262.204	267.702	245.728	267.13	263.241	248.35	213.633	72.373	257.3	244.936	233.164	394.295	77.6915	356.483	320.841	331.578	351.661	413.888
g__Cellvibrio	237.393	257.016	270.806	261.79	254.384	280.378	276.277	275.939	280.429	273.336	235.545	235.64	251.123	254.509	251.149	261.99	260.063	269.374	267.461	272.58
g__Jannaschia	176.258	297.751	400.499	381.951	346.616	330.525	249.462	333.633	343.111	269.795	327.544	124.858	317.926	235.044	245.567	209.638	227.014	161.333	133.593	111.811
g__Quisquiliibacterium	286.179	272.681	270.868	266.251	271.897	244.274	246.718	246.257	252.664	279.17	257.38	257.868	299.118	256.11	289.724	260.053	250.063	247.155	230.672	238.818
g__Spirochaeta	244.626	251.455	263.242	259.021	236.402	272.045	275.036	280.164	282.596	250.27	247.177	238.548	245.706	268.06	254.184	249.359	268.572	281.166	279.867	273.656
g__Methylomonas	248.124	276.456	282.688	281.975	282.535	252.044	254.203	271.217	280.742	267.027	242.703	253.193	258.906	242.964	268.49	253.657	240.176	248.397	241.416	254.386
g__Tepidimonas	257.13	262.891	274.808	274.634	281.201	278.931	270.36	279.767	277.445	278.366	241.98	241.402	252.142	245.647	262.228	244.903	240.204	240.846	244.795	247.927
g__Erythrobacter	250.978	267.492	268.812	283.758	250.628	264.572	255.95	259.333	276.362	252.842	251.457	244.986	247.055	251.407	261.39	265.871	259.635	258.4	266.535	257.52
g__Isosphaeraceae_noname	269.755	223.205	237.735	235.113	262.166	268.57	282.357	263.53	261.351	274.445	249.756	258.991	247.656	266.145	259.631	259.719	269.825	272.785	274.566	257.631
g__Mangrovibacterium	198.626	123.899	114.727	114.039	90.0354	160.393	157.878	148.702	150.236	121.399	371.185	331.371	277.941	364.3	289.705	373.347	425.255	444.647	452.358	462.601
g__Zetaproteobacteria_noname	252.178	272.801	272.354	269.507	269.183	261.869	250.749	273.794	273.9	265.978	241.97	234.551	251.133	242.223	250.578	244.633	254.621	234.999	258.943	247.773
g__Ignavibacteriales_noname	256.431	221.094	214.233	208.15	182.452	262.623	274.35	255.338	253.783	211.476	258.814	219.129	200.112	275.725	220.377	277.202	308.359	346.475	351.893	323.658
g__Syntrophus	229.84	252.553	257.935	246.834	239.183	268.031	262.964	263.002	271.655	247.271	246.019	235.106	245.313	267.2	252.914	260.302	269.3	267.082	273.775	265.155
g__Candidatus_Zambryskibacteria_noname	178.417	144.194	148.225	146.846	106.758	187.777	190.915	170.357	173.48	143.423	328.496	311.925	275.121	336.749	277.582	337.838	374.082	392.39	429.822	398.288
g__Cellvibrionaceae_noname	232.007	271.671	281.207	280.788	266.346	284.958	279.74	285.129	287.408	271.027	207.739	225.345	220.208	232.591	226.52	232.573	226.205	229.753	240.225	242.361
g__Rhodospirillum	287.057	303.514	269.887	278.46	272.082	261.281	250.933	260.205	257.407	273.593	234.564	222.747	229.652	217.178	245.597	234.926	239.393	215.444	216.393	219.373
g__Telmatospirillum	328.968	330.976	254.037	275.848	247.616	227.159	223.418	231.333	223.471	240.794	266.23	237.823	240.419	237.588	245.509	241.315	254.014	237.932	228.87	212.488
g__Pseudoruegeria	216.676	255.036	285.506	283.646	277.943	260.924	231.109	257.233	272.782	242.362	253.049	216.537	281.728	250.905	260.426	234.166	231.364	228.139	212.307	220.721
g__Aeromonas	215.366	218.237	225.207	225.383	225.559	250.614	268.439	246.265	232.497	225.794	242.87	312.965	235.699	264.389	209.494	258.596	254.401	281.171	272.301	297.895
g__Candidatus_Nitrotoga	199.514	223.304	228.018	229.096	238.915	236.24	220.455	252.199	229.899	233.337	253.007	250.067	271.91	260.574	269.561	271.238	268.88	266.146	265.222	270.586
g__Sulfuritortus	190.231	229.438	234.529	227.926	230.371	229.078	210.377	232.836	236.58	215.158	258.487	249.839	258.943	271.638	275.808	267.098	265.939	269.5	272.713	274.295
g__Sphingopyxis	244.849	261.935	258.742	268.67	255.01	248.219	233.765	248.507	256.252	254.255	251.887	226.564	255.734	229.274	252.616	236.521	245.601	214.874	221.053	213.966
g__Brevibacillus	277.846	237.919	227.009	235.265	242.988	249.728	251.298	242.761	240.406	250.122	248.819	241.798	249.712	243.058	241.739	240.886	242.075	255.167	237.655	219.331
g__Chitinimonas	208.455	236.184	253.365	253.463	242.445	234.77	228.625	235.94	243.109	236.206	238.252	244.572	257.091	246.07	266.356	247.468	237.133	241.106	240.213	236.57
g__Candidatus_Thiosymbion	245.215	255.306	251.449	248.081	237.986	235.645	225.042	241.399	237.226	229.195	239.602	233.829	242.593	223.215	253.569	253.665	245.737	228.913	241.022	226.053
g__Allochromatium	223.87	254.144	269.813	257.362	266.024	246.905	247.469	250.927	251.26	243.347	220.629	229.45	238.388	227.355	250.838	206.705	204.529	216.42	211.513	220.466
g__Nitrococcus	200.267	227.507	233.638	221.953	217.23	231.069	223.707	238.335	229.479	226.185	229.084	229.146	243.314	255.049	249.652	259.185	251.203	252.453	260.304	258.565
g__Desulfobacter	205.883	205.924	205.629	209.67	207.266	197.894	191.188	200.453	209.299	195.967	256.581	250.444	248.139	269.056	262.083	278.416	276.855	277.915	289.08	274.801
g__Opitutaceae_noname	363.425	379.254	334.954	346.392	312.182	384.165	386.398	400.552	373.434	354.974	110.995	101.248	102.961	103.58	100.605	108.03	113.96	112.927	113.362	103.98
g__Arhodomonas	230.871	269.139	278.357	282.135	267.704	237.819	227.864	254.943	255.415	249.289	208.239	222.696	230.494	207.324	247.862	216.925	198.312	199.305	196.926	213.603
g__Parabacteroides	130.75	108.628	108.453	107.304	91.9643	135.389	139.972	126.265	129.072	107.103	349.58	251.942	276.584	345.218	268.309	370.838	427.768	423.575	441.618	343.55
g__Salinarimonadaceae_noname	239.727	279.046	282.918	277.846	265.928	250.101	221.815	242.431	253.945	242.792	248.579	193.248	246.198	220.16	232.526	213.493	213.366	188.472	181.55	179.135
g__Schlegelella	193.013	210.1	233.544	230.778	242.071	210.612	196.159	215.25	216.983	218.605	242.385	267.272	275.325	249.426	286.043	243.511	228.222	236.193	222.123	244.11
g__Candidatus_Roizmanbacteria_noname	232.033	186.865	147.559	155.779	116.556	203.737	223.66	185.739	192.005	165.724	257.492	204.124	198.474	287.116	217.728	278.909	326.365	356.968	374.052	308.954
g__Xanthomonadaceae_unclassified	222.47	242.922	260.426	262.991	256.566	234.256	235.129	244.569	253.539	248.699	209.934	222.965	232.145	204.51	236.784	216.604	199.115	215.375	202.714	217.856
g__Desulfurellales_noname	240.851	195.714	195.924	187.828	197.126	206.471	217.773	203.239	199.759	212.319	261.377	270.537	248.178	246.757	240.937	250.545	247.981	266.775	262.307	252.746
g__Candidatus_Thiodiazotropha	175.833	202.768	206.486	196.559	196.26	204.021	191.512	207.989	197.138	188.205	257.543	248.043	257.389	269.524	259.245	258.465	264.16	261.473	270.439	282.51
g__Thioclava	106.05	123.489	152.326	143.88	136.158	132.528	113.598	139.269	135.663	116.687	449.363	194.041	336.826	331.293	336.808	366.388	459.483	327.617	300.426	178.944
g__Microcystis	237.532	213.659	222.571	222.035	240.592	232.893	239.259	228.95	238.941	241.96	220.731	228.625	228.919	222.758	222.684	225.479	234.822	229.911	228.697	218.18
g__Acidimicrobiia_noname	316.792	272.562	221.797	227.012	241.125	203.296	199.648	194.173	198.431	215.179	241.271	236.076	252.262	210.67	253.66	219.871	211.802	207.818	201.217	195.371
g__Rhodoplanes	245.578	240.444	206.913	211.392	212.716	192.999	193.296	196.051	184.947	201.484	256.153	239.242	240.093	228.812	248.85	251.025	272.857	235.838	234.153	213.343
g__Desulfobacterales_noname	218.349	238.728	206.504	216.331	200.274	223.166	207.92	224.085	217.375	201.249	230.459	215.72	214.591	231.297	216.495	236.147	254.005	243.604	246.447	239.201
g__Candidatus_Moranbacteria_noname	165.221	138.051	131.501	126.768	102.591	162.411	163.385	150.976	149.226	130.737	287.528	263.529	243.189	299.599	256.185	297.169	342.12	353.164	367.724	339.267
g__Acuticoccus	295.132	288.117	224.156	238.314	215.042	192.913	178.465	188.914	178.457	193.004	272.622	206.645	249.179	228.55	245.242	237.429	246.622	209.741	196.221	180.817
g__Thermomonas	196.763	217.385	238.97	240.654	232.167	211.05	206.562	224.073	221.359	229.621	222.508	220.007	233.185	229.016	246.385	221.458	211.377	216.321	211.722	227.464
g__Salinarimonas	243.705	274.335	270.389	275.472	244.254	232.807	186.936	229.345	228.542	209.935	277.793	164.815	257.848	220.154	225.142	204.281	220.76	175.675	161.998	145.147
g__Labrenzia	194.021	251.763	291.547	291.026	266.075	248.335	194.625	257.633	252.14	214.279	291.668	145.005	264.329	207.728	223.014	196.816	213.265	161.989	147.072	128.561
g__Desulfohalovibrio	220.942	197.262	197.32	198.308	201.986	202.941	208.571	197.333	206.887	214.495	242.733	230.88	242.151	235.279	239.257	233.783	251.172	232.567	231.125	228.059
g__Aggregicoccus	241.831	238.611	248.356	244.322	257.911	234.149	245.069	243.084	247.392	242.056	195.648	206.115	202.482	196.845	208.55	198.138	184.92	190.788	191.877	189.025
g__Candidatus_Methylomirabilis	207.145	227.037	228.272	226.318	211.224	218.248	219.917	232.356	229.911	218.12	230.833	197.197	220.103	214.38	219.202	205.267	223.197	210.695	223.21	220.133
g__Brevundimonas	232.032	236.922	229.528	229.462	224.604	222.83	212.913	223.735	227.853	222.072	216.015	213.462	215.624	209.44	226.221	208.729	201.341	202.695	206.27	206.152
g__Pseudaminobacter	200.794	192.115	190.233	191.604	181.381	179.369	171.71	180.099	179.079	173.614	278.28	244.049	281.58	244.518	262.894	250.467	242.977	241.894	230.354	228.065
g__Candidatus_Falkowbacteria_noname	192.913	151.046	141.946	143.273	121.795	188.324	197.897	176.673	172.52	153.592	248.574	235.554	223.92	261.858	230.272	264.638	291.901	307.773	311.033	296.455
g__Candidatus_Brocadia	241.28	212.223	204.392	205.137	202.819	211.037	224.864	215.041	220.531	217.286	214.974	217.493	208.063	206.719	207.297	220.894	219.004	216.098	213.292	205.189
g__Methylohalobius	200.43	228.813	231.852	232.553	224.925	219.913	217.28	235.807	234.308	222.777	204.086	202.559	213.905	203.005	205.441	203.761	196.05	199.622	196	198.363
g__Sulfitobacter	157.986	221.85	290.835	278.441	255.896	243.514	192.077	264.193	261.016	201.787	268.013	129.714	256.895	205.459	209.767	188.579	198.099	158.389	137.489	121.163
g__Acidithiobacillus	208.206	207.611	212.688	219.869	205.086	227.461	226.857	230.83	223.635	215.069	190.267	199.421	195.474	205.367	201.641	207.814	215.79	218.277	206.778	215.505
g__Nevskia	205.252	226.205	246.378	242.111	233.69	213.366	208.81	222.06	232.93	223.137	195.671	208.481	206.841	195.853	222.151	199.23	187.025	179.9	178.525	198.295
g__Microbacterium	227.843	249.358	235.342	232.482	219.184	222.218	212.599	214.526	209.985	193.32	212.876	179.617	209.666	207.67	176.25	194.927	203.659	188.763	192.029	180.753
g__Novosphingobium	217.772	245.298	189.006	202.138	178.432	188.217	170.156	191.196	187.318	181.479	249.958	189.055	228.199	228.044	216.161	227.014	250.245	216.423	202.848	193.412
g__Thalassotalea	167.129	201.983	219.882	217.096	225.042	208.159	196.415	209.824	218.998	210.695	202.095	206.69	216.19	207.505	222.906	202.811	210.419	196.755	198.589	211.728
g__Candidatus_Kuenenia	183.395	203.797	211.387	211.642	205.775	220.933	214.729	224.649	213.901	216.301	187.935	190.3	201.976	214.626	199.867	197.311	199.778	205.071	208.102	212.221
g__Sinirhodobacter	120.487	142.714	156.769	160.189	140.064	147.316	122.782	148.492	153.38	126.502	349.952	182.552	290.799	273.666	279.572	295.286	346.981	263.04	247.008	171.823
g__Ferruginivarius	190.502	243.689	261.078	246.998	236.602	218.427	189.564	225.168	227.584	203.649	229.912	161.127	222.279	194.065	205.135	183.415	199.636	168.346	155.312	144.086
g__Oceanococcus	158.026	189.766	206.813	198.605	204.765	205.159	188.92	202.943	201.088	190.251	199.083	197.206	214.935	213.476	211.151	210.083	222.982	222.731	227.916	225.097
g__Rhizobacter	197.152	221.348	218.959	228.525	226.43	221.735	209.7	218.786	221.006	226.381	183.513	190.265	200.769	181.911	202.773	199.746	180.952	175.682	176.049	193.616
g__Neptunomonas	197.234	228.174	247.281	240.21	237.347	210.05	203.073	221.884	220.999	222.11	182.544	185.871	204.391	188.702	204.94	185.407	179.313	166.027	164.667	177.092
g__Kordiimonas	186.57	173.219	170.483	171.056	196.966	200.16	235.229	190.269	189.258	226.487	185.359	322.29	182.532	196.059	188.826	187.752	188.674	210.068	200.172	245.487
g__Ruegeria	191.845	219.64	279.286	262.626	241.697	232.177	185.749	242.439	242.976	197.609	243.472	126.616	240.321	184.532	199.877	172.183	191.564	140.785	126.485	112.766
g__Polymorphum	208.675	220.857	214.841	215.636	199.469	188.889	164.562	185.751	181.813	173.367	258.18	178.832	227.04	212.804	218.971	214.657	223.034	191.129	178.917	163.707
g__Rhodanobacteraceae_noname	182.776	214.746	216.684	225.078	229.714	199.055	199.15	202.951	210.64	216.344	188.693	193.848	212.066	188.089	212.321	198.888	182.614	181.663	175.087	184.843
g__Noviherbaspirillum	185.799	215.122	217.763	222.406	226.034	201.812	196.834	208.9	209.893	212.836	189.404	197.832	201.851	185.877	213.537	190.536	180.908	175.948	184.742	194.523
g__Myxococcaceae_noname	199.058	219.647	229.93	222.158	237.771	213.769	208.634	222.115	214.592	219.87	181.274	188.865	194.575	175.058	204.658	173.5	175.245	173.819	175.161	181.645
g__Altererythrobacter	196.105	222.355	232.961	226.729	234.516	213.881	200.881	213.692	227.972	216.726	184.157	170.98	196.173	186.499	199.224	177.462	179.413	176.421	173.097	180.32
g__Syntrophorhabdus	177.459	197.834	200.158	194.437	186.547	219.767	216.855	216.784	217.598	203.35	193.667	180.145	180.105	200.087	182.378	195.767	204.12	210.903	219.115	211.071
g__Alkalimonas	192.056	209.589	221.19	219.296	220.137	224.586	224.386	222.579	235.151	217.475	165.424	178.062	170.021	188.903	189.389	180.76	177.284	188.218	187.706	185.664
g__Bryobacter	218.136	219.419	217.303	225.967	230.058	235.209	230.241	222.472	235.614	234.86	166.135	176.908	178.058	165.125	185.524	175.258	160.786	169.633	162.417	174.458
g__Geobacteraceae_noname	186.756	215.222	197.367	189.738	194.857	200.077	193.831	200.858	204.1	202.109	190.321	182.444	192.215	200.028	203.006	197.506	201.69	201.263	199.06	207.3
g__Geitlerinema	175.149	188.237	177.613	158.466	156.727	187.203	187.239	178.356	176.312	182.471	224.641	183.117	195.945	223.505	202.008	231.949	229.161	231.4	230.285	225.132
g__Clostridia_noname	244.348	247.944	182.95	187.856	156.644	180.555	176.443	175.375	172.525	165.089	218.288	188.314	205.587	199.737	196.539	199.468	224.629	201.205	216.113	199.133
g__Ardenticatenia_noname	218.508	260.723	183.191	186.698	178.167	159.536	158.012	157.646	150.429	162.222	242.076	209.802	223.962	206.088	219.897	226.796	220.431	187.659	191.284	187.445
g__Acetobacter	243.689	246.551	202.559	202.989	196.796	202.142	222.894	204.903	211.225	202.09	181.214	165.728	166.886	178.076	178.327	168.901	186.053	186.159	182.536	184.756
g__Phaeodactylibacter	183.74	207.643	217.754	218.088	212.967	207.488	206.12	210.674	219.954	214.917	179.214	167.44	186.49	181.902	190.355	188.499	178.358	176.659	177.143	183.001
g__Shinella	182.44	189.302	204.699	196.16	181.62	178.685	164.319	183.83	180.75	171.25	239.627	186.912	236.494	208.019	219.866	208.66	199.971	194.34	192.137	182.024
g__Stella	243.209	242.941	194.137	207.589	198.714	173.387	170.265	169.91	167.067	177.356	216.56	192.521	208.902	187.726	209.563	201.475	209.504	187.142	172.127	160.548
g__Collimonas	182.924	201.675	215.186	210.307	220.891	200.946	187.567	203.976	214.119	199.347	177.877	183.358	196.081	186.782	197.477	192.578	174.018	173.478	179.203	180.174
g__Thalassospira	228.698	243.259	208.392	222.064	202.468	193.913	185.192	192.995	189.338	191.817	195.927	173.473	185.955	183.757	185.748	185.46	196.489	168.227	171.176	164.74
g__Marinicella	176.726	198.496	212.852	213.226	208.902	195.115	193.445	204.94	206.234	192.203	180.3	189.397	194.271	179.417	199.873	195.882	172.18	179.796	179.149	190.909
g__Candidatus_Shapirobacteria_noname	143.595	137.971	124.26	123.68	95.9897	157.019	166.5	149.656	143.451	121.817	229.258	189.924	178.35	253.787	193.381	253.259	287.461	306.224	333.412	272.133
g__Tistlia	262.536	253.8	167.34	194.543	173.817	150.543	149.912	156.034	147.815	163.678	229.763	200.473	202.14	199.531	214.372	211.911	220.599	200.125	187.621	168.649
g__Ruminococcaceae_noname	189.644	198.516	175.958	179.195	130.21	212.052	207.925	203.314	189.007	151.472	205.778	144.189	158.649	206.96	159.905	214.632	233.986	237.331	258.497	195.966
g__Rhizobiaceae_noname	179.928	193.849	207.702	208.071	202.775	195.379	176.078	203.597	198.421	184.183	206.419	176.402	216.479	189.314	202.043	191.274	186.102	162.301	167.495	175.18
g__Kiritimatiella	213.306	168.261	161.846	159.409	153.971	173.703	191.677	181.356	173.761	176.959	199.037	208.449	182.965	205.34	181.03	201.025	213.059	217.994	221.543	217.98
g__Blautia	165.974	155.957	165.825	170.364	138.786	181.69	187.828	184.955	178.006	158.183	211.646	167.949	175.354	214.815	197.188	206.778	245.054	227.023	248.614	216.359
g__Candidatus_Microgenomates_noname	176.136	155.973	124.992	134.255	98.4713	167.271	179.478	159.362	153.793	130.333	210.115	168.074	163.05	230.406	168.249	241.877	280.585	291.866	315.646	248.333
g__Candidatus_Macondimonas	162.832	185.02	198.47	197.731	204.18	195.465	187.99	198.119	197.758	196.506	184.567	178.593	195.655	190.284	198.135	185.882	175.952	182.404	178.436	192.254
g__Chloroflexus	190.17	223.669	172.23	185.528	170.962	191.13	182.095	172.528	167.588	172.458	214.922	180.941	197.387	191.913	190.227	195.031	204.916	192.547	186.411	187.611
g__Actinomyces	324.999	243.256	159.42	161.576	187.604	140.756	140.75	132.775	131.152	159.171	224.201	192.665	232.072	186.887	223.987	198.826	181.976	181.14	171.37	160.053
g__candidate_division_NC10_noname	208.682	198.782	194.819	186.983	177.269	203.819	210.787	196.958	189.48	201.995	179.768	164.689	173.262	177.973	176.084	178.14	182.699	183.368	182.076	166.182
g__Algiphilus	181.813	198.001	212.002	207.309	213.214	185.691	186.079	196.25	202.961	199.428	168.021	185.72	186.713	171.357	192.827	178.461	168.658	164.773	162.503	168.873
g__Sphaerochaeta	148.003	108.284	95.3103	104.116	82.6449	117.876	110.321	110.43	104.88	107.948	258.061	247.615	236.814	273.857	240.657	258.555	285.688	269.596	283.575	283.314
g__Candidatus_Ryanbacteria_noname	128.088	101.505	95.763	95.8255	91.1419	114.556	110.969	112.234	103.386	100.916	246.829	241.534	237.776	266.645	233.291	262.782	291.142	295.818	295.952	291.516
g__Afifella	200.549	220.807	204.676	206.552	200.921	184.337	176.461	188.026	188.75	188.847	199.398	171.907	193.624	176.459	192.566	172.71	173.693	163.721	157.003	154.454
g__Candidatus_Uhrbacteria_noname	141.959	124.349	108.675	109.684	98.4278	119.982	132.154	128.177	117.908	113.62	244.202	225.097	216.74	259.564	217.67	249.77	262.906	288.704	284.911	270.244
g__Agrobacterium	173.325	177.815	170.836	171.941	170.465	162.663	155.697	161.188	163.251	166.296	226.885	198.096	230.086	204.701	208.323	192.933	204.106	202.423	183.583	189.773
g__Amphritea	161.511	181.016	194.869	190.728	191.159	195.859	193.213	199.711	202.979	187.832	165.436	174.873	178.098	182.428	182.927	176.945	177.939	193.856	186.415	195.869
g__Chlorobium	157.666	163.417	155.93	155.631	143.74	169.54	177.136	170.03	173.032	153.502	191.813	185.018	185.538	210.442	189.805	208.753	220.685	223.338	231.114	222.54
g__Sulfurisoma	149.173	166.764	179.413	173.952	163.559	200.296	201.854	205.78	195.877	181.37	176.334	163.297	171.264	181.449	164.743	188.412	195.346	210.618	211.509	205.642
g__Chromobacterium	169.455	179.729	183.525	193.445	196.544	179.391	184.899	184.49	195.481	182.259	168.138	190.84	179.331	187.565	185.791	176.685	181.316	187.574	183.214	185.444
g__Candidatus_Sulfopaludibacter	200.158	208.007	206.483	216.738	199.802	209.846	215.826	213.19	209.033	216.21	158.853	151.779	152.477	161.142	168.621	155.429	153.992	161.409	162.359	153.204
g__Alkalispirillum	170.672	201.382	211.816	211.286	220.891	193.562	182.973	199.106	198.546	190.174	172.343	176.642	195.384	171.258	190.596	166.741	156.089	151.398	154.776	151.369
g__Halorhodospira	176.448	205.335	218.029	227.323	213.182	190.653	189.328	198.949	203.938	197.77	163.959	181.501	182.371	154.054	188.022	163.842	151.298	148.804	143.528	162.804
g__Thiobaca	173.308	193.853	183.977	184.395	188.358	186.659	184.199	192.382	184.483	193.643	178.627	174.371	186.474	180.762	180.532	181.115	177.501	173.975	174.668	177.654
g__Paucibacter	175.891	205.014	208.066	209.966	205.637	218.473	215.56	209.704	217.655	220.196	149.364	162.839	155.439	150.322	154.708	156.155	151.321	153.278	164.744	157.809
g__Ketobacter	179.053	200.49	205.204	211.93	207.319	193.827	200.757	203.75	196.308	207.62	152.687	165.514	173.122	162.511	172.355	161.281	159.127	162.467	154.632	165.785
g__Novispirillum	283.515	375.61	330.475	350.522	305.427	287.084	275.849	313.71	307.061	292.33	54.7146	48.5663	51.6905	44.4373	50.1057	47.3575	53.7374	47.2077	44.912	50.6215
g__Arcobacter	233.98	228.026	189.073	199.175	132.874	252.94	262.847	252.055	247.988	179.114	130.171	117.596	104.822	133.631	109.921	142.862	160.556	173.744	186.443	170.279
g__Bradymonadales_noname	170.893	198.421	203.585	198.923	191.675	195.009	192.098	197.414	198.418	193.111	163.254	166.321	159.63	163.151	167.468	175.766	154.594	162.708	175.346	174.089
g__Pseudomonadales_noname	171.815	191.042	202.286	188.221	190.06	184.182	184.793	191.505	196.125	183.139	162.388	169.047	181.74	169.198	177.025	173.559	161.897	174.227	169.202	177.653
g__Rubrobacter	195.524	202.629	182.419	183.851	177.867	168.882	169.936	169.227	164.646	178.37	194.21	172.565	195.785	178.355	191.389	181.588	183.599	171.414	172.114	155.739
g__Thiomonas	177.899	169.999	153.275	157.264	162.064	186.554	202.161	170.318	170.206	194.738	166.801	194.104	158.499	177.823	165.555	186.318	178.627	184.1	190.659	193.549
g__Amphiplicatus	159.897	176.515	186.518	184.415	176.757	167.403	159.554	173.021	168.749	164.48	195.558	171.946	196.922	183.644	184.033	187.169	185.902	177.45	175.673	161.07
g__Candidatus_Yanofskybacteria_noname	129.077	98.991	92.8339	97.7033	75.8323	116.562	115.578	115.353	109.869	92.6646	241.433	220.823	208.481	242.06	207.55	243.167	257.854	288.766	291.513	283.844
g__Candidatus_Methyloumidiphilus	164.078	185.988	193.072	193.247	201.578	187.403	176.067	186.211	193.386	190.997	154.485	155.327	179.56	172.955	180.81	164.298	161.375	154.276	158.234	167.454
g__Halothiobacillaceae_noname	168.603	180.146	182.484	189.082	185.58	176.628	175.715	175.712	177.684	175.694	174.607	162.385	184.335	174.409	187.258	174.075	170.798	163.459	170.657	163.572
g__Candidatus_Levybacteria_noname	170.502	141.642	131.656	137.481	120.819	149.9	156.492	139.518	143.442	145.379	202.754	191.192	170.379	200.436	182.516	212.333	223.664	227.977	243.667	215.537
g__Ilumatobacter	289.311	225.274	151.193	155.31	169.22	133.594	129.783	127.636	133.836	152.214	201.124	184.808	214.669	181.266	214.952	185.296	172.033	161.218	157.103	159.193
g__Herbaspirillum	170.261	179.107	168.839	176.202	168.516	185.631	182.27	170.039	168.51	158.775	173.804	182.5	166.222	177.385	156.504	180.242	176.512	184.757	184.646	184.292
g__Pistricoccus	147.427	173.241	186.933	176.019	169.16	159.149	149.479	162.844	179.379	158.158	183.015	180.309	186.892	189.19	196.874	186.101	175.121	173.717	177.456	179.693
g__Sphaerotilus	160.646	178.267	190.767	183.096	175.859	188.9	181.5	188.698	193.51	179.747	159.892	164.358	157.141	168.719	165.581	163.716	162.457	172.96	169.926	179.175
g__Rhodoligotrophos	174.803	178.419	179.422	175.978	175.382	163.558	156.345	163.77	161.674	169.893	203.848	167.945	190.278	175.119	185.375	185.526	176.08	166.862	163.196	162.484
g__Thiohalorhabdus	167.662	190.833	200.766	201.16	205.851	181.836	172.032	181.638	199.655	195.561	161.683	170.571	177.314	150.317	184.194	151.508	146.243	143.897	144.346	147.128
g__Lacimicrobium	150.405	171.428	181.01	172.185	177.968	181.241	182.285	191.22	187.378	179.791	156.848	167.394	163.553	167.057	171.959	183.573	167.451	166.344	176.668	174.252
g__Nitrospiraceae_noname	165.051	178.176	176.515	174.194	175.077	178.351	167.629	179.249	179.026	170.173	164.703	159.797	165.59	181.176	174.495	183.124	166.885	173.425	171.319	180.393
g__Pelobacter	203.42	175.918	170.261	170.358	182.216	161.986	172.344	165.049	168.222	174.365	177.693	181.101	182.731	169.657	180.655	169.296	168.074	166.708	156.144	148.978
g__Candidatus_Atribacteria_noname	169.89	148.131	144.029	147.679	124.115	182.856	187.552	174.418	166.207	147.371	165.086	156.413	141.259	178.599	146.893	179.852	194.468	226.351	224.326	212.586
g__Janthinobacterium	152.011	160.966	166.076	159.881	151.98	163.735	166.938	171.193	170.178	159.149	169.392	176.067	174.337	187.886	182.557	175.264	180.929	182.21	175.952	188.412
g__Phyllobacteriaceae_noname	176.119	183.262	169.459	173.465	173.77	165.053	160.411	159.167	163.959	160.542	181.411	162.375	181.196	172.842	181.771	170.707	173.113	166.309	158.306	163.07
g__Marinilabiliales_noname	194.16	145.658	141.323	140.339	112.693	188.771	196.932	184.509	168.582	154.25	158.565	154.187	123.601	168.692	128.655	173.288	186.842	216.461	232.638	209.359
g__Burkholderiales_unclassified	151.216	172.671	177.355	177.33	189.843	171.48	171.155	175.151	177.868	184.654	155.98	186.14	168.944	167.68	177.216	157.875	150.523	152.63	149.245	163.402
g__Ruminiclostridium	165.677	157.354	140.167	136.247	104.063	165	171.538	161.786	154.814	125.226	177.768	147.733	146.661	186.46	144.773	193.753	221.871	235.446	233.715	206.459
g__Desulfacinum	173.409	180.336	176.202	180	158.445	161.298	165.835	165.587	144.972	77.4123	184.653	169.195	172.483	204.34	97.3933	192.41	196.202	200.245	191.83	183.441
g__Desulforhopalus	165.601	163.551	178.2	174.478	169.251	171.313	169.872	176.945	177.877	173.761	164.939	158.672	168.257	161.111	167.949	164.679	173.009	161.942	163.087	162.134
g__Halothiobacillus	164.387	179.951	191.835	182.105	183.392	167.209	164.957	179.93	179.155	175.97	161.886	154.304	169.308	164.295	170.79	162.481	159.272	148.836	149.456	154.138
g__Candidatus_Marinimicrobia_noname	197.839	163.809	163.309	151.738	141.696	186.294	199.879	176.678	168.544	171.029	165.375	152.251	148.933	160.126	137.896	165.411	168.849	183.485	193.294	164.124
g__Spirochaetales_noname	166.876	141.366	132.326	135.098	126.4	149.332	154.382	153.327	150.426	140.738	179.044	178.052	168.446	190.661	170.035	179.161	193.001	213.043	204.755	201.253
g__Pedosphaera	173.769	163.796	155.331	166.797	159.991	169.553	169.252	160.576	169.47	173.078	161.838	153.632	152.997	163.214	168.734	162.507	165.779	167.745	165.308	172.35
g__Candidatus_Aminicenantes_noname	155.995	150.966	150.362	146.731	132.423	172.96	174.561	169.231	168.73	158.703	155.483	157.642	144.288	169.538	151.714	170.386	176.339	195.865	193.582	187.359
g__Fimbriiglobus	171.286	133.796	140.588	138.065	160.242	158.956	168.501	158.069	156.564	172.217	168.854	168.578	171.366	174.659	166.674	176.653	177.243	175.656	174.232	164.862
g__Rivicola	130.381	155.255	167.463	164.821	159.26	180.051	173.235	176.681	173.043	165.692	147.028	150.958	157.84	164.34	154.256	163.311	166.586	164.648	171.629	178.765
g__Filomicrobium	204.421	141.358	139.444	132.716	137.449	144.801	150.762	139.449	138.148	177.804	198.974	162.694	182.284	173.392	180.113	168.023	167.093	174.698	173.97	172.875
g__Phyllobacterium	169.926	170.848	155.586	151.751	139.24	143.257	137.56	138.193	142.041	137.464	192.28	171.112	183.629	175.099	178.106	185.379	173.931	173.961	169.683	170.563
g__Calothrix	179.411	162.609	154.19	163.016	161.744	156.113	162.878	152.392	154.207	167.66	166.196	170.925	165.13	162.47	170.905	157.663	169.211	159.126	162.624	149.971
g__Rhizobiales_unclassified	151.413	153.615	136.55	147.339	133.964	132.968	127.097	133.29	130.818	126.899	204.022	167.39	206.514	189.82	192.094	192.405	181.188	186.983	175.837	170.431
g__Corallococcus	164.877	152.75	144.126	147.542	146.084	156.709	154.92	151.146	156.127	159.712	169.669	166.474	168.21	174.707	162.951	168.612	175.9	178.215	176.592	164.654
g__Pedobacter	178.802	131.559	121.547	123.306	100.774	168.979	175.357	157.215	153.848	132.318	163.506	160.202	131.18	174.143	143.507	174.908	195.475	221.244	223.735	200.549
g__Moraxellaceae_noname	137.349	160.592	173.153	174.761	167.373	168.329	166.114	180.005	173.679	172.874	138.062	151.496	159.867	163.721	155.475	155.652	154.318	152.955	153.417	172.52
g__Kallotenue	176.992	209.688	180.37	176.032	160.128	154.605	145.248	151.761	143.848	150.592	173.731	140.666	179.883	156.404	167.866	160.776	166.861	143.778	144.338	135.048
g__candidate_division_CPR2_noname	123.719	140.423	135.398	143.938	112.212	162.577	159.073	177.111	154.551	131.127	158.618	149.948	143.617	176.758	154.132	182.394	196.058	206.19	209.748	200.703
g__Verrucomicrobiae_noname	162.291	190.829	182.692	178.782	188.119	196.291	186.762	194.624	189.708	191.418	129.68	139.173	134.486	137.414	147.204	127.522	131.833	125.751	131.659	144.316
g__Wolinella	316.745	340.997	276.299	285.845	192.171	352.193	354.274	355.731	348.438	242.411	12.4411	11.3603	10.7491	12.9715	11.2889	12.4131	15.6955	18.4168	16.5246	14.5424
g__Marinithermus	157.061	259.368	226.952	232.294	164.364	150.521	136.189	159.627	153.692	159.24	186.493	87.7401	188.841	141.782	163.421	153.969	147.786	123.746	117.35	88.7064
g__Tropicimonas	108.114	181.625	244.909	234.116	207.672	199.731	157.643	210.433	221.388	163.413	214.986	74.4061	200.357	145.901	150.31	124.67	131.032	89.4384	76.3528	61.2093
g__Nitrospina	171.574	160.107	161.913	156.03	147.185	155.52	151.32	146.62	153.305	141.133	159.37	167.975	154.766	165.756	166.146	163.54	180.284	171.723	165.8	156.755
g__Desulfatiglans	146.116	154.502	151.217	159.35	155.78	160.522	156.206	161.559	161.174	157.796	154.099	149.925	163.089	160.895	169.507	163.233	164.546	167.846	157.598	164.898
g__Roseiflexus	165.653	194.65	131.478	145.872	129.06	133.122	132.485	128.467	120.722	124.704	198.186	162.009	182.529	177.989	174.758	187.248	191.369	157.891	168.448	163.146
g__Methylogaea	132.174	159.723	171.335	158.991	159.324	165.065	151.694	161.244	163.092	157.821	148.989	153.861	161.026	161.723	161.554	160.151	151.246	155.753	163.298	165.722
g__Acidobacteriia_noname	172.77	178.932	176.749	180.25	178.442	177.041	178.474	183.919	184.063	182.72	139.792	132.797	138.742	135.999	141.988	134.72	139.325	134.122	129.852	135.924
g__Marinicauda	176.764	182.59	169.58	173.226	164.293	158.498	162.301	166.606	167.847	154.663	146.631	147.077	147.467	142.912	153.568	150.603	144.714	141.727	139.658	138.737
g__Chlamydia	148.837	161.004	166.679	174.389	150.045	147.798	148.87	148.875	138.862	90.0827	154.021	146.147	144.769	193.249	93.9739	175.158	176.409	190.564	190.984	183.525
g__Haliangium	154.363	156.811	167.327	165.529	181.686	157.662	154.712	158.487	163.38	172.093	145.346	158.656	169.123	146.164	165.48	146.367	139.962	142.562	133.353	139.274
g__Glaciecola	140.41	160.529	171.225	170.283	171.539	159.959	160.74	164.599	179.916	164.568	144.696	145.518	154.218	148.292	151.168	145.454	142.595	140.875	150.117	151.236
g__Moorella	172.324	145.846	141.277	145.662	158.652	150.136	157.852	149.671	149.428	159.732	162.853	160.473	163.147	154.385	160.042	160.069	159.041	159.975	156.218	145.658
g__Lutibaculum	141.715	187.794	204.981	208.23	189.076	168.541	134.521	182.55	172.235	151.54	190.255	107.868	175.171	146.242	153.533	134.095	140.255	117.338	98.7146	95.0882
g__Nitrosovibrio	129.283	144.907	139.777	141.955	142.143	161.584	163.729	153.523	156.824	157.982	143.013	193.67	155.08	157.054	152.343	154.135	159.802	159.643	154.537	173.154
g__Mycolicibacterium	185.148	172.97	161.961	167.182	161.34	156.43	154.333	158.231	155.845	151.931	159.274	145.758	157.747	136.322	158.018	147.003	139.719	141.581	139.528	139.559
g__Thiobacillaceae_noname	149.627	168.762	168.333	167.43	174.619	159.267	160.225	165.849	176.366	168.351	138.449	147.2	155.305	138.155	163.087	140.795	132.771	134.628	132.976	142.111
g__Nocardioides	189.734	179.17	143.772	153.811	143.539	123.332	121.007	122.924	122.005	123.475	176.755	157.224	185.712	167.284	175.724	157.01	163.962	172.126	153.31	146.256
g__Albimonas	105.175	181.633	248.125	238.971	215.4	197.633	140.007	218.03	218.083	157.555	194.435	65.4791	188.198	133.128	142.577	107.825	125.329	78.6915	65.2745	54.3248
g__Thiohalophilus	128.929	146.608	155.693	158.396	151.871	151.737	145.3	154.363	152.68	141.03	163.829	150.436	159.414	156.838	168.605	156.219	161.476	161.197	149.428	159.582
g__Leptospira	135.026	128.909	127.123	123.174	99.5553	154.369	159.25	154.52	145.437	123.58	159.256	139.241	138.078	175.167	138.682	174.467	188.222	200.788	206.507	189.523
g__Acidobacteriaceae_noname	159.884	171.476	156.472	161.91	163.411	166.851	169.758	169.576	168.706	171.449	140.636	142.037	138.168	142.288	145.528	134.942	138.857	139.162	141.9	133.995
g__Hydrocarboniphaga	132.632	153.459	163.921	161.533	164.535	164.376	153.017	167.657	161.272	159.624	140.15	138.283	144.781	154.003	155.219	149.684	141.907	144.65	150.906	151.522
g__Candidatus_Peregrinibacteria_noname	219.121	175.851	163.644	164.696	132.624	199.561	200.467	186.827	185.945	149.8	118.547	118.718	92.5868	125.838	100.033	127.478	132.441	156.636	150.912	144.802
g__Kouleothrix	143.983	163.911	144.338	153.07	156.783	141.79	136.953	148.783	145.04	151.431	167.519	149.593	166.85	149.84	162.053	160.437	158.562	148.556	139.056	140.236
g__Pelagibaculum	129.958	146.022	160.331	153.996	165.076	153.779	146.476	165.721	155.725	158.538	141.24	141.446	165.259	152.948	155.048	150.05	142.456	142.786	144.273	152.288
g__Candidatus_Thioglobus	128.722	151.633	156.21	152.189	138.757	182.405	172.355	176.571	177.642	153.544	131.908	136.785	128.732	150.396	133.937	137.884	144.357	149.969	155.177	163.254
g__Perlucidibaca	128.539	153.241	163.697	165.478	161.754	153.218	149.033	155.828	160.59	151.618	141.302	147.631	149.763	150.229	157.29	156.388	145.85	136.278	143.955	144.192
g__Prolixibacter	141.147	106.508	103.313	98.0387	83.1223	139.81	139.496	128.96	129.241	106.956	171.827	159.336	125.626	176.992	139.492	181.63	201.674	219.79	233.211	220.869
g__Rubrimonas	135.709	176.018	209.601	201.327	180.277	176.044	135.173	178.751	178.238	145.121	183.531	92.0346	176.536	139.565	146.166	126.095	142.878	105.617	96.4642	81.4589
g__Ramlibacter	131.491	149.416	150.558	149.498	151.764	145.423	137.875	144.837	139.989	146.907	153.174	147.332	158.811	159.28	158.452	161.899	156.619	155.203	152.919	153.871
g__Macellibacteroides	88.3143	81.8199	77.7055	79.152	70.4842	92.8803	88.4046	92.4905	90.3801	81.9428	214.349	158.704	184.109	221.101	174.432	228.937	260.973	247.369	261.127	210.1
g__Maliponia	82.2892	172.547	268.816	250.578	229.703	201.732	142.036	213.411	222.055	161.035	197.805	47.8924	192.07	122.27	136.651	102.111	106.145	63.0633	50.9341	38.1573
g__Azonexus	184.873	207.345	150.679	155.942	153.811	142.577	162.136	155.379	139.114	193.759	134.77	147.494	138.189	130.549	137.134	141.776	136.167	117.403	125.447	131.968
g__Hyphomonadaceae_noname	167.533	195.408	194.492	189.203	176.008	186.946	180.21	184.456	190.163	182.486	109.979	107.216	117.067	115.157	117.317	110.76	120.565	109.277	114.528	111.871
g__Fischerella	142.956	152.286	140.198	139.91	138.15	154.548	153.644	148.508	143.456	145.247	162.045	136.393	146.588	151.188	140.738	154.369	158.99	152.26	152.547	141.453
g__Afipia	132.633	156.519	148.59	153.284	138.076	143.271	131.766	148.312	136.564	133.498	156.358	146.727	162.153	148.839	160.214	154.423	158.821	154.668	141.889	145.286
g__Herminiimonas	118.153	132.298	147.819	139.506	128.83	144.349	129.833	145.766	139.535	130.119	150.989	147.047	163.295	164.658	151.171	162.151	154.025	164.912	165.041	170.051
g__Prevotella	139.022	126.411	121.728	119.687	104.107	138.862	134.713	134.611	135.96	118.279	152.926	155.16	141.529	161.57	139.549	173.517	187.548	186.605	192.559	168.88
g__Diaphorobacter	147.728	128.341	138.752	135.062	159.239	153.671	163.696	148.023	143.888	167.477	139.454	165.936	144.648	149.876	142.976	141.161	139.707	136.651	137.651	149.049
g__Thermithiobacillus	147.815	159.805	167.652	159.321	163.588	141.419	138.523	154.151	152.055	152.93	141.099	151.456	144.931	138.485	156.477	143.405	135.22	128.523	125.001	130.774
g__Rhodospira	154.368	178.339	167.137	171.994	155.625	156.898	159.054	163.099	158.149	150.934	133.17	123.348	139.682	130.922	134.382	132.449	131.895	127.184	124.243	126.898
g__Sandarakinorhabdus	133.342	156.039	151.245	151.93	131.206	146.587	137.174	148.633	149.84	135.136	140.3	141.534	139.789	148.646	149.478	149.334	147.954	152.793	148.076	153.521
g__Gemmataceae_noname	155.367	123.846	131.556	132.031	140.053	142.356	149.507	143.426	140.952	143.108	146.434	159.367	158.257	151.835	145.016	152.171	159.188	151.032	147.462	134.6
g__Syntrophaceae_noname	145.092	138.477	142.712	141.575	131.33	139.451	145.001	142.031	143.011	142.15	153.527	139.922	141.282	147.669	151.018	150.316	155.053	149.91	156.68	148.761
g__Methyloterricola	139.609	162.279	168.946	172.39	168.1	141.685	145.102	148.025	153.216	155.603	147.45	151.801	151.925	129.288	153.349	128.58	121.396	118.3	118.936	124.347
g__Comamonadaceae_unclassified	146.509	157.64	154.067	146.412	145.84	133	146.747	145.908	151.029	157.645	134.355	153.232	155.907	138.723	156.992	144.292	136.474	128.873	128.819	134.643
g__Chromohalobacter	120.601	133.298	139.363	138.871	134.642	155.652	150.603	148.455	151.158	142.391	134.191	130.685	137.251	149.912	140.163	151.427	148.113	157.122	160.613	162.102
g__Kushneria	130.963	129.676	143.433	140.637	141.947	142.434	150.044	154.926	137.957	144.649	140.696	125.99	138.661	138.627	139.092	144.007	174.297	149.72	149.156	150.744
g__Ignavibacteriae_noname	164.548	125.242	111.672	109.921	83.4861	164.722	169.586	147.882	147.097	117.391	138.614	124.46	96.0649	144.891	105.754	147.071	168.471	191.631	198.63	186.047
g__Sulfuriferula	133.938	148.396	145.077	155.974	150.851	144.214	146.751	146.474	139.415	142.758	132.321	129.578	137.368	141.692	144.535	140.51	132.1	143.779	140.555	140.313
g__Candidatus_Moduliflexus	149.564	150.102	149.766	148.378	148.744	140.533	141.529	148.585	138.506	143.992	137.113	139.863	146.632	138.153	150.186	133.377	133.299	133.001	127.878	135.861
g__Polynucleobacter	131.366	144.039	148.337	150.466	154.517	146.595	151.927	152.638	151.437	148.232	128.133	149.98	147.144	128.643	138.758	133.888	124.899	129.819	129.637	138.549
g__Aureimonas	174.1	163.427	120.746	128.046	117.081	120.565	118.525	106.425	109.987	113.24	172.987	148.344	167.664	159.041	160.082	160.246	160.527	147.197	143.577	137.109
g__Halomonadaceae_noname	124.857	141.736	150.333	147.223	147.661	147.358	147.331	157.482	151.49	144.223	123.835	123.835	138.019	143.466	137.041	138.738	135.518	141.119	144.223	141.675
g__Robiginitomaculum	132.636	145.155	142.115	143.131	146.056	151.572	152.337	154.918	151.445	150.521	129.14	124.582	139.877	134.646	133.903	140.431	136.513	136.184	137.528	142.336
g__Pseudoclostridium	131.988	123.662	110.767	111.476	75.1232	139.014	146.955	139.904	128.964	99.0526	154.606	123.966	112.332	156.659	119.707	160.604	193.671	192.611	210.45	188.842
g__Candidatus_Ozemobacter	165.483	186.589	164.994	166.689	122.979	187.021	192.753	190.214	190.069	151.269	104.276	89.669	97.6642	110.38	97.6958	111.385	122.759	121.24	131.288	114.776
g__Anaerolinea	140.319	159.038	122.298	123.661	118.236	127.308	137.023	125.211	119.627	126.482	162.357	139.03	144.565	159.366	145.759	150.189	158.394	150.379	153.415	153.263
g__Porphyromonadaceae_noname	127.881	93.812	89.7129	84.9275	65.4816	114.195	120.479	107.608	105.789	88.5377	167.596	150.75	127.802	179.215	137.81	176.299	204.61	221.586	240.148	211.339
g__Roseospira	200.853	211.577	164.853	176.684	159.496	135.929	131.63	145.306	136.183	141.565	141.322	113.426	135.378	117.242	128.641	118.943	134.378	115.491	105.452	99.4215
g__Peptococcaceae_noname	191.083	187.829	146.435	153.677	143.248	153.113	161.703	156.819	153.651	149.897	121.368	95.022	121.26	116.236	119.335	122.196	126.296	129.889	127.366	118.757
g__Ardenticatena	146.541	162.494	124.099	126.947	131.385	117.324	119.321	114.683	110.655	123.401	171.14	145.069	164.125	150.645	158.046	154.864	165.628	134.801	133.188	135.94
g__Candidatus_Sumerlaeota_noname	309.522	198.259	206.292	210.047	203.023	258.278	281.982	249.819	243.683	246.674	43.8536	31.6135	36.6783	35.7512	38.4712	36.7191	40.7026	34.7638	38.5076	37.8539
g__Thiodictyon	136.677	158.198	145.616	151.011	142.491	129.537	127.448	125.933	128.972	129.237	147.941	149.88	153.451	128.487	153.817	139.216	145.443	130.13	130.076	124.868
g__Candidatus_Wolfebacteria_noname	97.5367	90.8929	88.2845	89.2537	72.1559	97.4653	100.566	100.549	99.7462	87.8003	172.96	161.888	160.658	184.836	161.212	180.214	188.566	208.343	218.301	215.999
g__Candidatus_Yonathbacteria_noname	94.3869	73.0626	70.235	69.3859	59.3063	83.9141	83.587	81.8735	81.0992	75.1294	193.942	179.801	173.449	202.44	175.345	194.904	207.985	230.721	220.007	223.744
g__Oxalobacteraceae_noname	134.865	133.071	134.526	135.273	141.049	131.225	135.286	128.403	135.435	137.757	134.67	150.063	142.761	138.485	150.398	144.985	139.38	142.144	142.535	141.74
g__Azotobacter	138.385	146.51	149.201	145.686	150.392	146.478	141.602	152.845	144.078	147.357	132.218	150.868	141.315	123.951	142.28	126.671	119.625	123.665	117.945	130.91
g__Congregibacter	107.904	133.826	136.976	138.034	132.819	149.96	153.505	149.535	153.96	140.947	125.167	125.257	128.914	141.135	133.208	141.699	132.94	145.598	146.686	152.896
g__Halovibrio	108.753	139.389	147.765	144.99	144.802	132.757	126.095	143.172	138.012	133.284	141.365	138.992	145.427	141.982	153.113	138.748	128.972	138.529	134.852	141.983
g__Paenirhodobacter	54.6321	83.2703	124.887	117.632	105.721	99.2364	77.443	112.547	108.271	80.9434	264.599	92.9526	203.12	189.011	191.937	197.226	246.183	165.999	153.996	86.6621
g__Candidatus_Eisenbacteria_noname	159.952	146.139	153.684	149.87	156.029	134.855	135.524	135.875	140.356	148.096	132.345	141.404	147.033	126.444	140.59	131.492	123.8	111.834	116.323	111.584
g__Photobacterium	133.923	145.332	147.834	145.237	144.675	138.085	136.49	140.017	141.896	133.357	129.387	125.588	131.351	131.713	129.09	135.378	140.538	134.851	147.373	129.623
g__Natronohydrobacter	76.8789	146.662	227.544	217.468	191.317	182.513	125.233	196.971	194.958	141.554	180.207	50.121	177.101	122.42	126.881	104.117	110.211	69.4757	57.01	42.9771
g__Fontimonas	131.684	141.732	151.02	152.883	148.876	138.728	135	141.627	148.06	141.619	127.338	134.181	135.285	129.997	136.117	128.543	123.543	130.28	126.455	130.094
g__Curvibacter	125.203	126.209	133.245	129.387	139.516	144.67	155.935	150.763	142.39	146.362	119.598	147.041	121.646	131.684	133.362	130.251	131.041	136.077	133.053	148.686
g__Verrucomicrobiaceae_noname	157.497	160.647	148.263	149.472	146.067	158.758	156.107	162.961	158.38	152.923	115.991	117.087	110.197	117.204	114.161	113.249	117.83	120.384	123.907	119.817
g__Thalassobaculum	201.984	187.812	140.118	146.71	141.702	135.232	137.506	136.894	129.447	136.964	129.047	113.257	131.309	121.591	123.948	129.141	129.948	116.336	112.305	109.532
g__Pseudorhodobacter	89.5349	142.083	199.172	194.313	172.219	162.859	115.338	166.301	166.509	132.684	172.726	77.2756	177.213	126.656	132.802	109.69	126.852	91.5023	81.4297	72.5887
g__Candidatus_Magnetaquicoccus	111.645	134.902	140.05	136.433	132.526	144.548	143.384	136.571	143.304	133.45	125.255	130.931	128.742	141.147	129.698	141.217	123.674	134.018	146.502	151.7
g__Celeribacter	121.046	137.923	145.405	138.292	132.862	130.485	125.936	132.714	139.538	124.78	151.328	119.644	155.194	142.24	143.061	132.268	149.634	128.738	125.882	126.337
g__Gallionellaceae_noname	125.614	151.253	128.321	138.37	118.798	118.363	118.033	126.649	127.519	125.742	138.926	144.519	131.736	140.346	146.999	149.118	148.982	141.652	137.913	132.757
g__Pseudanabaena	125.727	142.535	137.87	144.938	141.812	137.896	128.37	134.106	142.549	136.018	130.384	127.349	137.258	130.235	137.237	136.331	131.485	128.086	126.184	128.933
g__Thiohalospira	120.195	144.879	166.423	166.568	158.518	148.864	134.413	147.65	153.103	149.238	133.537	116.038	138.097	113.591	135.529	114.101	113.875	103.938	109.836	116.744
g__Epsilonproteobacteria_noname	60.324	52.2003	45.6482	49.1426	36.9078	58.1637	64.3211	64.0943	52.3365	47.9797	187.97	179.615	178.183	212.275	176.174	222.309	227.53	243.174	270.777	250.917
g__Brachymonas	165.005	137.533	127.597	123.997	119.905	122.61	128.714	116.109	118.529	149.833	147.824	147.584	156.007	130.541	152.496	134.048	122.282	113.78	122.1	128.52
g__Lamprocystis	141.668	143.019	142.376	141.525	147.946	141.303	146.125	141.762	142.374	141.559	118.588	122.222	129.61	124.509	130.263	121.745	123.511	119.087	118.36	123.428
g__Sulfuricella	175.865	183.716	171.039	178.285	167.936	173.5	178.945	174.815	172.562	180.997	92.5723	85.7193	93.6098	88.1868	98.0782	88.9182	85.9725	91.5727	87.6069	89.0667
g__Haematobacter	90.5432	139.9	194.6	182.964	186.174	163.847	132.911	170.446	178.934	154.62	157.293	99.5979	165.807	115.036	119.765	101.726	101.45	73.317	59.1584	67.6659
g__Oceanisphaera	100.912	111.917	115.959	115.254	107.345	144.047	141.549	137.571	142.789	122.011	120.658	124.353	116.201	143.65	114.494	141.339	151.933	166.668	170.556	166.137
g__Hyalangium	123.836	127.72	136.916	131.173	136.607	127.62	126.85	129.081	120.278	127.178	129.114	133.346	146.246	134.894	139.758	139.666	136.309	135.118	135.65	134.85
g__Bythopirellula	115.038	126.874	131.559	133.431	129.645	142.297	137.496	143.557	142.381	133.259	120.77	123.2	123.847	131.989	125.869	128.688	130.901	136.532	134.576	142.189
g__Ruminococcus	139.472	128.519	131.859	120.75	106.049	146.072	144.41	144.587	137.75	126.487	125.202	115.585	109.796	130.435	114.536	134.853	138.9	145.977	152.715	134.403
g__Candidatus_Tenderia	110.964	121.853	130.196	130.082	130.605	130.842	116.621	129.203	135.217	129.407	129.268	133.965	142.646	133.363	140.923	139.464	136.501	137.798	131.747	135.726
g__Mucilaginibacter	116.34	116.544	120.81	110.51	95.3901	145.37	143.278	137.19	134.776	116.159	124.357	117.075	114.06	137.678	114.112	141.576	144.884	167.815	171.137	155.703
g__Streptococcus	122.026	130.566	149.628	132.604	139.406	149.101	146.468	155.126	153.35	138.945	121.217	114.091	116.714	117.911	110.664	122.268	118.028	130.779	121.458	130.333
g__Candidatus_Sumerlaea	244.774	170.963	181.529	177.823	184.443	208.201	226.006	199.884	200.621	206.298	62.141	67.7755	66.6277	59.608	65.7593	62.9587	59.4336	61.5152	58.7753	53.911
g__Archangium	136.416	131.119	131.096	133.014	134.044	122.816	126.721	131.194	129.192	130.245	136.45	130.475	134.549	132.911	139.201	129.886	132.982	128.662	124.883	118.717
g__Syntrophomonas	122.183	134.129	114.36	112.889	104.735	132.448	133.19	131.855	126.079	116.766	134.722	122.545	121.919	137.37	121.391	146.042	152.011	155.813	152.878	136.087
g__Sandaracinus	109.221	129.558	137.265	140.963	131.939	139.054	130.702	138.922	139.893	131.209	118.814	117.023	125.104	129.534	125.335	128.25	124.412	131.178	135.191	134.828
g__Lutimaribacter	119.979	135.889	147.594	152.917	150.736	129.795	123.294	147.23	139.852	128.596	139.264	118.974	133.522	123.059	132.377	118.415	125.833	115.374	110.824	104.764
g__Caldibacillus	104.362	122.648	143.868	133.087	135.184	137.73	134.143	140.764	141.881	133.172	119.521	116.467	118.947	136.027	124.27	123.716	130.77	113.599	127.925	140.943
g__Pirellula	150.376	118.561	125.197	124.735	133.641	128.291	133.236	136.723	132.461	140.588	127.079	133.492	126.73	125.298	134.164	123.641	127.621	122.614	119.747	114.697
g__Coraliomargarita	171.346	201.66	189.336	192.897	174.492	228.883	228.798	222.813	226.848	198.315	54.711	49.0443	52.7854	52.2282	50.42	55.7956	58.1575	57.3594	54.9974	51.797
g__Neptuniibacter	116.552	123.468	139.552	131.378	142.163	135.136	131.206	144.614	145.923	132.513	118.637	113.135	132.219	128.171	125.238	129.541	115.724	119.115	125.793	122.338
g__Nitrospinae_noname	154.261	141.868	122.565	132.411	133.02	136.202	134.958	129.582	130.579	133.058	130.902	113.51	132.021	119.709	124.267	121.845	129.497	122.306	116.861	111.077
g__Geothermobacter	125.519	138.655	138.832	143.613	129.812	130.272	126.052	133.916	134.367	129.635	126.188	121.888	125.499	120.531	125.253	121.042	121.926	127.685	120.821	119.289
g__Spongiibacter	126.168	134.544	140.104	148.781	150.938	135.952	133.498	137.932	140.982	139.398	103.846	116.612	127.348	112.266	123.086	120.828	109.971	108.533	114.409	116.145
g__Blastopirellula	147.394	119.794	132.557	124.911	135.174	122.613	132.044	126.096	128.554	136.335	120.085	130.079	128.11	123.773	132.822	124.962	129.919	114.541	115.347	115.639
g__Reyranella	163.088	140.339	114.12	117.996	121.326	109.706	115.126	110.772	105.46	117.427	141.257	129.274	138.763	126.127	136.863	127.534	136.004	134.027	126.166	121.307
g__Desulfurivibrio	119.119	135.764	140.816	142.888	131.77	140.771	135.759	139.695	142.927	135.443	116.819	116.545	113.772	121.885	119.043	113.45	114.735	116.253	119.475	115.147
g__Rhodopseudomonas	138.385	143.044	125.755	131.051	127.531	116.217	111.734	114.274	120.132	118.388	132.287	124.825	131.865	127.607	136.586	128.091	130.368	127.486	123.68	119.902
g__Lentimicrobium	114.738	108.436	97.6267	105.733	67.5332	117.103	111.913	118.99	112.66	88.0472	129.795	131.781	98.119	148.025	118.581	143.563	166.775	171.023	201.919	154.453
g__Candidatus_Saccharibacteria_noname	117.606	96.9416	98.8726	92.6613	102.416	105.383	105.664	104.479	101.996	108.646	140.987	141.487	136.038	147.687	138.647	147.619	151.684	160.313	161.898	145.715
g__Bellilinea	131.433	124.6	112.632	113.612	135.712	117.798	115.854	118.599	109.571	128.248	141.382	140.093	135.571	127.374	135.806	123.947	132.083	121.272	114.248	122.97
g__Fibrobacter	141.618	131.211	136.883	135.41	132.938	147.339	147.617	148.705	152.137	136.703	102.785	103.75	100.782	107.477	109.553	114.907	108.72	106.248	114.909	118.438
g__candidate_division_WWE3_noname	124.998	109.957	92.6163	93.2937	73.3259	117.64	123.278	107.385	109.12	96.7199	132.432	111.748	109.741	136.956	114.768	146.309	158.941	181.929	194.32	155.665
g__Schaalia	121.415	109.109	107.212	104.068	101.463	124.581	134.448	112.481	119.193	120.167	136.173	126.002	135.215	127.921	130.419	140.312	141.688	128.501	136.922	129.882
g__Rugosibacter	121.356	130.518	146.024	140.872	140.467	127.369	128.381	132.674	137.891	136.211	116.866	120.831	118.534	113.329	125.166	105.974	112.058	104.112	108.729	118.328
g__Leptospirillum	107.076	122.025	128.286	125.125	116.815	133.63	127.623	132.437	126.091	121.705	118.811	111.781	121.436	126.945	124.244	127.61	121.959	122.456	133.853	133.464
g__Prosthecochloris	152.839	135.89	141.377	140.746	121.478	149.69	162.366	151.618	150.218	143.154	104.375	101.03	101.459	98.1773	104.831	99.4427	108.409	103.076	107.951	103.966
g__Paraglaciecola	112.672	130.731	134.811	139.295	134.86	133.771	134.227	136.357	139.207	134.818	106.81	119.382	110.278	118.716	118.732	113.371	110.883	113.99	118.36	117.569
g__Clostridiales_unclassified	111.959	109.575	108.579	109.08	73.9854	131.88	127.091	121.843	128.288	97.6496	127.244	100.277	102.9	136.037	105.557	137.904	153.06	162.543	173.967	158.444
g__Nitrincola	124.298	137.384	166.872	161.352	160.118	147.236	133.655	145.979	155.849	151.184	109.217	102.093	119.535	102.013	112.27	97.8327	93.7465	85.7683	80.9974	89.965
g__Desulfocurvibacter	138.245	119.031	119.328	111.826	122.283	117.503	124.189	121.8	118.694	121.576	125.056	128.091	126.669	122.066	132.689	124.119	132.324	127.129	120.762	120.356
g__Motiliproteus	125.07	127.69	139.133	138.469	140.095	126.034	124.858	131.824	132.76	133.208	116.923	116.457	129.085	115.14	126.115	115.683	112.387	107.73	107.047	105.421
g__Faecalibacterium	112.624	114.247	104.678	104.807	95.6937	128.22	123.441	122.269	112.103	108.324	135.908	118.412	118.081	135.299	115.213	133.022	145.123	151.048	146.284	140.858
g__Pusillimonas	112.661	120.648	106.55	113.052	107.832	114.233	116.545	118.487	110.59	108.251	124.687	133.926	121.387	128.121	125.198	132.893	135.686	139.814	140.098	139.101
g__Planctomycetes_unclassified	137	113.265	117.559	119.915	137.695	119.687	129.279	122.766	118.812	132.296	124.2	130.916	127.078	115.977	127.771	120.771	117.942	116.227	109.227	107.523
g__Hahella	140.197	133.984	137.846	139.647	126.812	117.346	133.673	122.439	124.713	123.782	114.741	118.613	115.073	118.847	120.691	112.898	108.996	106.699	110.924	114.966
g__Candidatus_Campbellbacteria_noname	80.6808	71.6251	65.2988	67.429	49.7177	84.1901	88.4889	85.5466	78.7498	64.065	160.782	154.715	130.684	173.894	137.088	167.434	177.982	194.524	210.846	190.047
g__Nitriliruptor	151.213	137.528	123.394	127.785	124.005	108.48	111.996	112.428	115.081	118.64	125.368	128.522	130.903	117.271	135.276	123.681	112.711	108.686	109.534	111.229
g__Candidatus_Wallbacteria_noname	125.063	142.714	126.885	127.418	86.7402	147.565	144.039	153.672	147.274	107.282	118.287	74.251	112.845	116.276	103.784	122.278	126.348	123.618	127.596	98.231
g__Enterovibrio	106.559	120.326	127.644	121.027	117.706	138.69	141.959	131.817	131.556	129.347	109.122	105.603	107.074	122.549	113.211	115.038	116.806	122.631	121.616	127.919
g__Sulfurospirillum	177.069	192.413	149.878	164.887	110.292	198.482	201.791	191.71	197.778	142.573	65.9005	61.5831	57.3251	66.5196	58.1555	73.3965	71.4683	79.0444	80.7649	81.7648
g__Algoriphagus	117.581	111.833	116.351	105.395	104.409	123.395	122.893	118.993	120.354	105.188	123.306	118.357	110.386	123.402	114.274	125.058	126.031	148.803	143.075	139.757
g__Planctomycetia_noname	128.084	119.312	123.941	129.962	137.357	127.584	128.352	128.192	129.958	136.228	107.384	113.116	120.057	117.364	113.62	119.344	107.081	113.565	110.213	105.36
g__Smithella	133.126	112.535	110.6	108.9	114.083	120.075	125.549	124.447	119.157	119.512	119.712	125.525	127.855	116.415	120.05	122.257	123.049	116.406	128.049	124.006
g__Methylibium	135.235	127.198	106.393	111.652	125.324	115.598	135.527	111.757	111.766	150.346	118.445	172.962	118.684	111.315	119.039	117.082	100.109	105.183	98.8742	114.627
g__Rhodomicrobium	128.027	144.033	138.428	141.261	135.326	124.744	110.592	124.821	127.242	121.786	120.359	108.605	118.71	107.515	125.033	110.576	113.456	99.9865	98.8268	98.8745
g__Crenalkalicoccus	123.971	141.744	144.289	143.675	140.123	132.48	123.631	130.598	117.931	127.13	125.64	103.311	120.596	109.381	116.394	103.707	103.738	106.108	90.1079	92.3655
g__Ferriphaselus	106.598	121.832	126.018	125.608	127.622	127.516	126.246	129.698	132.348	126.9	108.941	116.929	113.25	114.489	118.751	115.535	110.847	107.62	110.343	120.355
g__Ornatilinea	164.501	146.984	124.989	128.863	123.719	130.985	128.477	127.093	124.629	128.852	111.412	95.6749	113.705	105.275	105.994	101.507	109.538	98.2153	103.352	109.835
g__Candidatus_Hydrogenedentes_noname	179.093	140.897	143.384	143.198	143.253	161.827	169.869	153.447	157.781	164.949	82.5628	87.3971	85.8611	79.5919	87.1525	78.4481	81.6584	78.5634	81.1	73.1949
g__Phaeocystidibacter	102.433	63.5922	56.1039	55.5517	43.0422	83.9907	83.3366	79.5217	71.1668	62.5463	141.035	135.408	101.849	157.869	121.767	158.91	189.908	213.617	227.89	203.962
g__Tepidamorphus	155.8	142.916	118.31	118.659	113.486	101.152	92.238	101.073	96.2114	102.348	136.19	111.371	135.222	122.876	141.246	121.785	134.492	111.999	103.082	91.922
g__Thiohalomonas	127.206	135.502	134.469	131.683	134.052	123.359	123.775	127.411	126.973	133.414	105.881	102.547	112.869	106.94	110.368	106.125	102.519	102.562	100.047	99.7909
g__Sulfuricaulis	106.16	118.233	122.334	122.066	116.009	116.507	111.713	122.243	122.477	119.204	110.913	112.328	121.775	115.332	123.859	118.158	115.436	115.023	114.456	114.428
g__Parvularcula	96.9712	119.872	125.99	119.03	118.033	114.025	106.958	120.005	113.428	115.355	110.133	113.757	122.38	119.605	126.15	122.498	117.296	123.995	112.805	117.901
g__Petroclostridium	127.941	126.845	111.668	113.187	70.5992	136.085	136.769	131.907	126.955	98.6752	110.058	79.7728	81.7331	114.848	83.8801	123.008	128.596	147.887	158.133	123.577
g__Roseinatronobacter	60.6959	125.784	207.158	191.397	173.351	161.948	106.771	171.531	177.604	124.546	151.482	38.0213	146.578	100.346	103.384	78.1387	86.4243	52.0108	42.243	30.259
g__Indioceanicola	158.492	159.244	111.239	118.617	113.173	97.2746	93.3597	92.0424	85.2544	95.8308	140.368	115.757	125.922	120.625	127.748	124.966	135.466	107.614	106.699	96.5762
g__Pandoraea	130.637	125.015	118.841	116.417	126.638	121.525	125.857	121.449	119.899	135.029	105.812	120.209	108.87	103.379	111.316	103.531	111.264	103.602	102.415	108.598
g__Crenothrix	99.2774	116.782	126.1	122.666	119.042	123.895	118.827	127.317	125.795	116.639	103.076	107.834	108.098	116.032	113.216	111.772	111.879	114.252	115.659	118.456
g__Chitinispirillum	177.983	117.948	123.542	123.037	95.6346	182.328	197.854	169.043	169.111	141.542	72.71	78.9398	56.1137	77.6638	54.8314	77.9555	85.073	104.804	107.054	96.7382
g__Fodinicurvata	153.819	152.593	117.454	126.002	121.436	106.886	104.557	99.1824	100.825	115.356	120.305	109.308	113.423	107.67	119.521	116.846	118.347	107.273	99.5797	95.1072
g__Candidatus_Cloacimonas	108.081	83.0515	82.8753	84.4338	68.2569	101.43	102.127	99.7778	86.9097	84.1656	128.147	131.801	119.12	134.937	122.696	133.436	144.719	160.043	160.204	156.227
g__Tepidicella	82.4903	105.056	113.095	113.854	109.656	105.892	94.5316	106.405	103.82	101.11	126.21	130.169	132.536	123.484	134.124	124.244	116.087	124.576	116.978	126.012
g__Permianibacter	114.109	121.311	128.16	128.118	127.737	124.34	116.68	118.409	121.331	130.747	102.795	114.18	109.666	103.744	119.654	106.395	92.5709	101.318	98.9084	99.0729
g__Metallibacterium	102.334	118.29	129.416	131.21	116.745	129.317	125.376	130.039	133.63	115.429	104.122	96.4922	94.6288	109.734	105.424	108.241	99.53	105.34	108.689	110.882
g__Aliihoeflea	90.6758	117.237	141.857	142.671	122.239	117.432	96.8667	123.726	124.36	103.891	148.058	83.4617	149.724	117.097	119.684	106.388	111.14	89.9711	86.9965	76.6632
g__Acidimicrobiales_noname	179.146	147.212	102.275	110.303	108.168	95.5435	91.506	91.9826	84.4613	104.309	128.589	108.889	137.297	114.711	130.207	116.29	110.431	108.017	103.512	96.7122
g__Dyadobacter	126.606	104.842	96.899	93.4053	99.5697	114.966	118.158	115.555	109.291	112.686	110.461	111.121	106.61	110.664	107.565	123.374	124.769	128.398	124.694	123.207
g__Burkholderiaceae_unclassified	99.9811	108.744	111.856	110.821	122.185	115.833	119.021	109.339	115.958	125.634	104.588	126.413	113.693	109.452	111.832	106.766	101.091	102.014	110.107	120.766
g__Frankia	141.069	125.415	101.785	109.8	100.132	92.5387	93.7208	85.0671	83.9843	93.9091	129.21	114.098	132.06	127.58	131.193	124.095	116.273	117.664	114.173	110.997
g__Planktothrix	141.522	127.769	106.055	101.536	92.5086	128.595	128.661	127.178	125.456	111.894	108.222	86.6368	104.046	105.268	88.6668	100.376	115.363	110.123	116.144	113.695
g__Undibacterium	92.7947	104.012	111.628	110.005	111.531	119.194	112.593	120.445	119.463	113.365	101.576	107.02	107.455	117.304	110.903	113.899	106.904	114.941	118.854	124.347
g__Desulfarculus	114.805	109.547	95.9031	113.005	100.019	100.825	105.539	104.66	106.516	100.921	123.826	110.486	111.752	124.511	112.345	115.574	124.251	128.042	120.289	111.241
g__Polymorphobacter	97.6805	110.803	112.72	117.943	107.819	127.537	122.731	131.469	129.539	119.335	98.4156	101.453	102.015	105.743	100.311	105.245	105.743	109.578	112.87	111.181
g__Methylocystis	117.486	121.779	110.626	117.792	114.703	111.624	104.122	111.905	109.852	111.377	116.323	96.8612	112.345	110.34	113.199	109.238	107.746	110.849	108.946	109.942
g__candidate_division_WOR-3_noname	101.149	110.42	109.673	110.273	106.753	124.05	115.396	118.87	126.385	110.017	99.6417	97.7413	101.375	110.182	105.68	109.759	111.688	114.077	120.938	117.305
g__Kinneretia	89.5655	104.698	112.057	110.677	115.61	118.91	104.288	120.621	116.425	114.164	103.183	101.935	110.064	119.692	112.031	113.18	105.051	112.872	120.108	115.5
g__Candidatus_Beckwithbacteria_noname	92.5122	87.1323	70.7166	75.7288	47.4883	95.4994	99.8002	86.7904	86.2079	70.8057	126.261	100.059	94.4973	144.692	105.256	143.288	168.715	184.24	188.187	149.261
g__Crocosphaera	110.454	104.919	109.391	120.826	121.775	114.646	118.675	117.492	117.575	125.164	94.9873	106.459	107.525	110.172	110.543	106.955	101.347	103.126	105.557	109.156
g__Enterobacter	113.926	123.949	121.119	114.144	117.27	106.352	110.914	104.212	97.6737	27.0627	123.418	118.244	106.335	132.469	32.1481	123.121	132.786	145.215	133.186	130.795
g__Frateuria	88.8461	108.392	116.024	110.72	109.986	105.436	98.4902	108.755	110.337	101.873	110.201	107.258	113.62	115.815	120.23	115.376	109.367	117.485	113.431	123.154
g__Candidatus_Chisholmbacteria_noname	98.1375	94.265	90.6158	88.2368	80.2248	91.2498	101.645	84.2522	96.5115	85.166	127.86	110.863	110.281	120.656	115.557	136.552	135.876	152.891	153.745	126.875
g__Oceanibacterium	149.007	148.383	112.036	117.578	102.029	95.4172	88.3949	91.3853	86.2653	92.6648	131.029	104.565	118.455	105.588	125.496	112.801	123.814	102.899	99.0711	87.6358
g__Oxalobacter	93.1526	104.435	112.313	114.526	103.658	116.542	112.607	116.686	115.992	102.976	101.028	105.022	98.0904	112.792	112.486	109.857	112.816	112.08	113.947	121.433
g__Dehalogenimonas	106.04	107.477	100.632	102.61	91.5682	98.2569	102.281	104.232	102.455	95.8746	128.611	105.165	118.439	118.945	117.169	112.279	122.236	115.599	122.295	119.255
g__Nocardia	121.999	128.202	104.89	101.519	100.808	100.246	91.6792	97.2346	94.332	94.004	121.024	109.12	126.28	112.743	119.153	108.054	117.471	112.245	109.45	110.484
g__Pantoea	100.602	112.948	121.638	122.867	109.18	107.905	111.512	112.489	109.798	83.0818	113.257	106.978	106.72	113.13	86.4968	111.731	106.934	113.367	116.572	110.761
g__Endozoicomonas	103.913	109.251	99.0326	109.806	96.645	124.164	125.6	119.796	117.227	108.32	100.439	97.4794	102.28	107.934	100.222	108.806	107.402	107.227	118.243	110.29
g__Desulfofaba	93.6916	107.447	109.926	114.816	110.501	112.378	108.969	112.751	115.638	109.755	101.7	101.6	103.621	107.251	108.879	104.037	102.209	101.859	108.671	108.332
g__Candidatus_Jettenia	122.409	95.2761	109.808	100.114	112.934	104.841	108.662	105.625	107.552	111.704	104.328	112.325	107.153	109.779	108.126	108.71	103.439	98.9921	99.0284	98.04
g__Tepidiphilus	124.183	113.034	114.139	115.317	121.789	120.924	120.453	124.091	116.755	130.642	96.7866	98.0409	92.6172	94.9843	94.0288	89.0238	89.7877	89.5795	87.7181	90.8082
g__Ancylobacter	94.4918	119.114	136.829	137.921	122.216	118.007	94.4975	122.329	118.353	103.357	136.431	72.3843	129.301	102.47	106.288	96.7801	98.5419	74.1379	72.634	67.4537
g__Kiloniella	114.642	117.749	105.139	106.489	105.656	103.051	100.924	103.432	101.774	106.684	106.835	98.4046	107.379	107.126	108.283	112.967	109.561	102.247	97.0152	102.107
g__Listeria	72.6651	75.1613	45.0952	764.634	99.4994	41.6273	54.2135	70.4544	59.7386	36.8066	29.5462	57.0844	102.526	184.294	66.3108	52.6462	73.8354	81.4033	71.5209	74.9474
g__Niveispirillum	136.136	114.719	105.146	99.36	99.304	97.2296	104.13	95.5784	93.5483	102.873	113.966	106.951	106.875	110.054	110.316	106.613	112.619	105.743	99.4085	91.0116
g__Acetobacteraceae_noname	104.026	125.317	125.007	125.843	123.743	114.517	99.4742	120.061	109.508	108.544	110.24	83.8495	113.336	98.4788	105.263	97.5681	92.3878	89.5282	78.2158	84.3155
g__Arthrobacter	113.278	125.054	121.5	125.386	108.067	99.6721	101.961	102.329	102.052	85.1004	106.458	90.3806	112.427	107.813	84.7645	103.798	113.053	105.575	107.426	92.3092
g__Caldithrix	127.578	105.482	106.712	111.448	86.9475	131.033	140.661	130.964	122.835	111.656	96.8262	84.6432	80.273	86.3198	79.0443	94.3142	96.9615	105.625	109.663	98.6404
g__Cryomorphaceae_noname	105.047	93.9028	100.703	97.3358	98.021	115.118	111.066	104.388	118.886	94.9945	95.159	98.8476	96.6341	99.2885	98.4591	105.247	104.258	122.962	124.184	121.885
g__Amycolatopsis	124.933	140.453	112.576	118.51	111.482	96.5613	93.0287	100.958	104.833	108.115	113.981	96.4772	114.876	97.6286	111.077	97.5383	93.8147	95.7223	87.1173	83.4299
g__Microbacteriaceae_noname	98.8806	78.5695	75.0022	74.458	73.759	76.4123	84.034	71.2961	71.0446	77.8761	139.526	136.305	144.989	127.317	127.864	124.187	133.552	125.047	126.507	126.297
g__Agromyces	153.787	148.553	120.027	123.437	123.733	111.515	110.089	112.652	111.81	123.162	89.8427	78.3685	101.365	91.2861	97.4107	80.8465	84.9909	75.0859	74.0899	79.1979
g__Caldimonas	76.7447	98.9605	100.567	97.6006	99.9738	86.6922	81.0214	93.6706	93.2243	87.8104	110.875	114.917	127.38	120.6	132.22	116.109	117.099	105.037	110.575	119.327
g__Natronospirillum	94.8527	115.78	126.857	120.244	129.817	115.56	116.223	118.305	123.965	118.52	89.1157	80.9914	98.0823	87.7029	99.9473	92.0875	91.7096	87.5979	87.9103	88.5146
g__Tahibacter	101.569	101.92	107.291	104.687	111.104	93.8955	95.9652	97.6209	97.4862	103.216	107.657	108.979	117.704	106.134	118.224	103.337	100.408	100.605	99.5045	98.7752
g__Candidatus_Giovannonibacteria_noname	74.1301	55.4956	51.7293	54.0083	49.1849	65.6011	66.9897	62.7805	65.0913	54.0501	140.497	133.504	120.837	152.4	114.504	140.757	157.18	161.003	175.164	167.12
g__Balneolaceae_noname	105.115	111.58	108.302	113.088	103.442	106.93	109.241	109.3	107.119	102.98	95.5974	90.8333	97.7524	99.9187	96.1995	95.7693	98.6437	100.949	98.7197	97.5978
g__Roseivivax	90.8763	115.091	125.772	123.792	118.043	104.059	91.6251	114.332	110.139	95.0286	131.06	72.4281	127.849	98.9462	107.234	98.0753	97.8988	78.476	71.2303	69.7757
g__Candidatus_Sungbacteria_noname	75.6793	56.7318	54.7246	53.2761	49.5381	63.2409	61.4647	61.211	60.0156	58.4406	135.703	132.965	129.526	145.338	131.851	144.589	154.574	154.365	155.466	159.389
g__Sphaerobacter	132.334	135.876	97.3792	99.6549	91.426	88.0201	86.9287	81.6869	80.1465	88.0931	120.67	89.6914	118.494	106.36	112.156	106.561	115.869	99.5879	98.0124	85.6929
g__Marinitoga	136.909	122.304	97.6882	101.327	97.0931	115.747	112.223	110.533	102.581	109.147	90.765	81.3678	86.2497	89.797	85.1709	90.3483	89.2729	100.329	107.29	105.643
g__Sphingobacteriales_noname	121.525	97.6089	88.3696	88.4736	75.103	116.066	122.518	110.23	106.192	95.2094	92.1648	86.8125	77.1561	98.3574	80.6438	100.878	104.187	119.015	131.71	116.615
g__Maritimibacter	62.4689	112.015	176.025	156.481	144.422	125.03	94.0605	140.43	144.654	109.061	134.516	42.9126	122.137	86.1932	92.7169	73.4885	81.3344	49.7102	43.665	33.5688
g__Porticoccaceae_noname	89.7757	109.326	104.089	100.205	111.247	109.149	109.72	103.375	111.212	103.111	87.9021	92.0662	100.727	100.476	93.7297	97.0722	95.9747	95.0016	105.328	100.133
g__Azomonas	90.7183	106.69	120.122	117.879	113.308	109.74	92.2799	113.234	111.871	108.191	89.532	96.2587	100.819	93.1562	104.359	92.0596	82.4168	87.3726	89.4411	93.733
g__Roseateles	88.7808	92.3866	89.5735	89.66	96.9005	94.3791	90.1561	93.6606	92.9137	93.9549	100.528	105.569	108.11	110.714	112.325	108.321	109.359	113.196	110.861	108.767
g__Delftia	113.034	112.283	109.257	111.162	113.134	107.291	113.27	107.331	103.972	120.083	84.6502	100.602	96.7903	84.2675	87.7104	92.084	83.1943	84.8802	87.9894	91.8594
g__Oceanimonas	82.8091	96.4109	104.941	97.4487	99.5456	96.4764	92.4383	95.3859	96.1531	97.381	97.1035	94.5368	102.286	103.069	107.092	101.49	99.7547	99.5995	99.3032	107.119
g__Candidatus_Doudnabacteria_noname	69.7968	59.1367	50.195	49.7855	44.0869	64.5179	66.0351	61.49	61.7173	52.5717	128.457	119.295	116.548	142.468	109.829	134.24	148.608	161.594	165.245	157.041
g__Desulfosporosinus	104.151	95.1539	85.8454	82.5352	61.0241	101.002	107.223	98.8534	93.7283	82.8963	102.267	82.7592	87.506	104.816	82.2978	107.169	120.6	116.406	133.843	111.622
g__Candidatus_Wildermuthbacteria_noname	67.5063	57.9527	54.8228	56.0871	47.1153	63.8483	64.574	59.7541	60.9242	54.3532	128.193	125.491	118.39	135.94	122.526	133.367	148.034	151.051	157.707	150.568
g__Candidatus_Solibacter	100.543	124.626	113.095	121.557	110.446	122.249	119.046	126.752	118.948	122.264	75.7918	73.7554	77.9215	75.1928	82.849	71.9407	72.9786	81.715	83.1065	80.0456
g__Bradymonas	119.062	96.2658	105.274	100.992	118.071	91.3148	96.6051	93.233	93.2102	106.521	96.85	111.423	97.2361	93.8802	102.563	94.747	92.5352	84.0149	81.9611	75.8873
g__Oleiphilus	83.4934	91.733	93.5653	96.37	88.8314	102.765	106.958	99.6179	101.886	92.1705	92.8736	86.9793	89.4408	100.331	91.0466	95.1641	104.493	105.501	115.796	110.775
g__Methylosarcina	89.4738	104.141	105.786	104.691	99.1333	99.9614	101.692	101.258	108.258	95.8772	91.0991	89.5481	93.2822	94.9811	92.3243	97.0077	96.5128	93.8841	96.2995	92.0442
g__Eilatimonas	89.2881	94.8097	97.1296	96.84	94.4798	92.8479	90.1922	89.5802	95.2227	91.2287	100.672	96.1803	95.8399	100.579	100.877	104.443	99.2499	109.502	101.5	100.864
g__Methylobacillus	93.8374	104.163	105.71	102.847	103.444	103.427	111.325	100.88	106.443	100.963	81.2593	88.8239	88.5727	89.9154	88.7756	87.4342	87.6057	95.1186	84.1621	94.342
g__Thermomicrobiales_noname	118.068	118.343	72.2206	78.814	78.5844	75.6523	81.7916	69.3977	66.0671	82.5177	114.294	117.975	102.75	107.555	105.811	108.188	117.826	98.5707	96.7961	98.6612
g__Blastocatellia_noname	114.251	104.652	101.802	100.629	102.901	101.655	103.389	98.7906	110.512	104.028	86.6899	94.7194	81.7257	81.9451	90.5425	90.0089	82.293	85.7488	84.9602	77.3865
g__Thiorhodococcus	86.0637	94.7741	100.468	99.085	104.151	98.1811	100.117	110.823	96.1935	100.657	90.5053	84.4183	94.8954	94.2331	94.6614	89.196	92.7295	81.5983	91.4698	88.4317
g__Methylocella	105.119	88.8213	88.2602	85.0901	89.1856	91.7168	94.765	88.4447	87.0332	94.098	100.674	101.199	102.284	93.9345	103.506	96.4807	100.907	97.6039	93.7956	88.9362
g__Anaeromyxobacter	95.9469	105.593	102.55	101.503	95.5404	89.1321	84.8346	90.53	95.6605	92.3272	97.9978	89.2747	99.8134	93.6682	103.362	89.3008	94.736	92.561	87.5459	84.3599
g__Tistrella	126.999	116.975	84.6188	94.2596	92.1686	79.1298	81.7525	80.636	70.4031	82.2197	110.094	96.9025	98.7719	91.3109	107.577	99.7862	104.236	90.9355	87.2871	84.4801
g__Chitinilyticum	83.8459	100.806	100.945	100.662	105.713	93.4938	96.6071	98.6146	96.3387	107.062	90.0859	108.466	93.5131	88.247	93.7259	89.3321	78.8558	76.7107	87.378	88.0295
g__Thiocystis	97.251	95.9548	105.428	92.683	100.122	87.4048	89.063	99.6323	95.4385	96.3798	96.9736	89.6731	100.864	92.5268	97.6947	96.2785	90.5434	86.5633	80.4249	86.2456
g__Maricaulis	95.8352	100.181	93.2438	101.09	94.1825	101.546	94.8487	98.4921	106.075	97.1299	87.3319	79.3939	88.3551	87.2209	89.9042	85.7627	90.1841	94.5784	94.1451	93.8295
g__Chloroflexia_noname	105.01	106.207	90.6241	94.5902	96.8195	85.3999	83.0367	81.8085	83.671	94.639	102.024	92.2665	102.565	88.9491	102.932	96.5327	96.2009	86.1906	82.5183	82.8915
g__Synergistales_noname	102.34	82.1388	74.6242	71.372	76.3262	87.9597	87.8848	80.7861	80.6021	88.7686	105.02	93.0861	91.0383	102.167	97.3218	104.966	107.902	111.006	106.493	94.6784
g__Oceanithermus	96.9838	151.485	128.966	131.915	97.8117	90.0714	75.3871	90.8708	86.6975	86.1973	100.856	52.772	113.702	82.3229	97.4736	86.7232	87.4163	65.2655	69.2134	52.4779
g__Salinibacterium	105.106	76.2049	87.3348	86.6333	103.444	87.3193	93.7358	86.2266	88.0916	97.3271	92.0906	102.793	95.4009	91.2722	97.8626	101.039	89.0744	87.7301	83.1453	87.9962
g__Porticoccus	76.5245	86.591	93.9689	91.5427	110.745	95.0164	86.4013	102.128	108.799	96.6567	85.1826	84.6266	102.932	89.2041	97.841	88.3717	83.4681	81.6158	79.0506	97.9598
g__Cohnella	108.839	95.0657	90.0976	91.0145	90.9965	96.8128	99.3414	94.3235	93.1582	93.1352	91.8822	87.5123	95.0211	90.4068	86.5457	88.3018	88.9322	88.3828	87.9714	79.3266
g__Spongiibacteraceae_noname	82.5959	96.7204	97.935	97.8455	94.8119	102.406	105.945	107.376	106.421	98.9713	80.0224	82.4882	78.711	85.1112	84.6145	87.8264	78.9225	82.5732	88.0531	88.6839
g__Panacagrimonas	73.9852	89.5713	87.5075	88.0173	78.4597	78.2878	74.2135	88.378	85.1759	79.193	98.6328	94.8294	102.989	99.3145	108.338	97.8556	101.305	98.4239	98.1471	105.347
g__Simplicispira	88.7424	96.6702	95.2763	94.4798	97.5637	92.7723	95.1857	96.8192	96.1272	99.6959	87.3444	101.7	83.8815	80.4732	88.4975	83.3739	78.4528	88.9326	90.0163	91.6012
g__Rubrivirga	83.9484	82.467	75.8142	74.6792	67.2229	81.6072	74.4669	74.4865	78.6983	80.4915	101.843	95.143	99.4501	100.157	109.281	109.24	112.698	107.213	113.468	105.22
g__Desulfobacterium	101.848	94.6232	82.7717	85.6672	79.1086	96.1484	99.2808	97.3302	92.8958	89.1755	92.5008	80.4104	78.1208	85.9731	78.666	92.945	104.466	97.8044	99.2995	94.6644
g__Rhodopirellula	109.837	93.2044	87.2715	92.0946	90.8388	95.7098	104.549	95.5033	93.2393	97.5969	86.7656	84.269	85.3915	84.6533	86.6314	83.8273	89.7834	85.1751	90.9113	79.7427
g__Saccharospirillum	75.8031	96.7459	101.68	101.424	81.0125	87.6577	85.7034	88.1701	88.9251	46.0386	99.0654	83.5178	97.5616	111.42	54.6099	98.8768	107.49	101.31	106.496	102.3
g__Maribius	103.424	106.185	99.1573	107.406	90.9268	92.23	80.3214	87.2964	89.8945	78.09	111.882	66.3157	98.8765	90.4436	89.9682	89.259	105.941	78.5162	79.1277	68.9316
g__Limnochorda	76.7763	116.586	104.874	105.308	83.3952	86.5052	75.0978	89.7303	81.991	80.9356	98.9509	66.7185	99.0312	97.2717	94.3676	95.3278	99.8034	89.272	91.4016	78.7159
g__Albidovulum	82.2378	101.439	123.302	114.044	109.761	110.657	98.5513	114.44	112.805	101.141	92.8918	60.0673	92.2174	79.2012	82.0297	75.4111	74.9835	61.6938	63.7163	60.5248
g__Thermovirga	100.73	77.5439	82.8931	81.2807	91.4683	87.9786	90.4986	89.1512	88.8646	94.9769	90.0792	96.4092	93.1931	94.6584	99.0163	92.7442	90.596	90.4534	88.1334	86.4694
g__Salinivibrio	75.1148	71.6681	68.7054	73.0486	67.8749	68.9599	84.7472	80.1931	82.9567	72.8473	101.082	100.405	93.3623	100.83	93.5215	99.8514	117.186	115.692	117.757	117.361
g__Marinospirillum	68.464	74.5583	82.2775	78.7837	75.555	80.3357	80.3971	80.126	79.199	74.8132	92.9886	102.439	96.429	108.007	96.6648	100.213	103.189	107.035	109.768	111.873
g__Verrucomicrobium	115.2	102.425	101.966	102.692	103.837	105.016	115.567	101.861	104.021	110.275	77.1169	77.0657	76.2006	71.9463	78.2212	73.2186	69.2725	74.5071	69.457	70.5154
g__Boseongicola	59.9706	94.3632	125.595	116.23	98.777	104.076	76.9612	111.929	111.235	83.278	128.259	55.2277	114.096	85.5366	90.7955	73.4022	90.9594	68.2158	59.2704	51.0323
g__Piscinibacter	98.4606	98.0119	90.8862	88.7151	94.4979	81.9183	82.9027	82.0107	79.4811	93.801	97.6664	104.787	105.116	90.5102	98.8907	87.0497	90.5327	77.6305	82.334	73.671
g__Desulfuromonadales_noname	90.4562	91.3335	94.6658	90.2724	84.389	96.9769	102.969	99.4035	101.074	88.4242	86.3354	78.3355	82.4656	87.206	84.5214	87.3018	87.626	88.9653	87.8231	86.1047
g__Pseudovibrio	85.4483	96.6843	105.663	109.074	99.1639	92.1167	87.9842	89.0107	94.7403	90.217	93.7837	86.217	88.2781	86.171	96.5667	82.6683	81.6157	81.0404	75.4264	73.6308
g__Zoogloeaceae_unclassified	88.763	76.2363	70.0787	75.3098	97.4909	100.736	129.466	91.9194	94.6857	125.683	63.8982	152.551	68.8247	78.9455	74.6857	64.6508	67.1591	81.1902	82.0172	108.89
g__Litoreibacter	77.0923	98.2989	121.193	124.92	105.27	103.678	80.5169	107.354	114.065	89.2188	105.344	64.0306	100.58	79.1917	85.7295	74.777	77.1927	62.8999	60.0882	56.925
g__Acidaminococcus	91.1803	68.8733	79.3049	73.1871	79.3278	88.9954	92.3367	89.3221	92.9845	87.6897	89.9738	95.8867	93.8447	98.2501	88.8713	90.4305	96.6252	99.8216	99.5974	91.3418
g__Pseudonocardia	126.592	120.923	90.5092	86.9802	93.4554	85.4223	81.0851	82.5322	78.7481	89.4477	97.2902	77.3874	95.5053	77.136	93.2134	84.0868	83.4702	82.2049	76.8197	69.9524
g__Roseibaca	79.6469	97.0217	112.576	116.955	108.52	98.788	90.2477	102.929	106.591	93.9358	93.6836	67.3496	91.9995	81.9788	82.9665	78.2304	81.7934	65.7448	61.0922	59.2744
g__Komagataeibacter	81.9279	87.8125	87.4755	82.8795	79.395	89.6492	94.2845	86.4443	89.1077	92.5131	93.3928	89.1771	85.3361	86.0642	81.09	85.4129	97.2313	87.4092	96.469	97.7165
g__Sulfurovum	88.8943	86.6618	71.9404	80.0546	51.5767	93.6131	89.8669	96.1428	94.5972	68.3016	93.7489	79.3228	75.9501	94.3975	77.2551	92.6795	100.47	107.989	118.442	104.113
g__Desulfonema	73.1547	58.1999	48.3712	52.0978	46.2722	48.2048	52.5574	53.6866	53.4502	49.7936	118.149	95.8141	90.0583	120.922	110.599	116.977	145.408	153.669	157.274	117.1
g__Thermaerobacter	97.9137	100.811	94.2293	95.2307	92.7545	82.0734	82.1921	85.1493	82.523	89.9263	92.4653	83.5192	98.0722	85.2133	93.4946	85.7262	89.1372	81.6892	78.7147	70.4105
g__Duganella	88.4648	94.3216	95.7807	96.7169	94.6096	95.8723	90.3873	91.8523	95.7722	95.3751	82.6777	84.0125	87.3297	82.6398	89.3165	76.1673	73.0802	78.4971	80.8953	85.0896
g__Marispirochaeta	85.5098	69.8163	66.3561	64.4874	52.9981	82.5297	82.6058	72.624	78.0389	68.4	103.757	99.0598	84.8415	98.8561	86.7266	100.942	107.199	116.953	120.102	113.538
g__Opitutae_noname	108.699	118.033	118.204	120.594	106.595	112.276	113.653	120.087	115.293	115.792	56.275	64.0155	65.2229	58.5067	67.8905	58.2313	55.0931	59.8268	58.528	62.2529
g__Sphingobacterium	91.378	67.0287	68.5315	70.1496	58.2565	94.3593	98.4716	82.8334	86.816	70.9256	86.2775	88.9881	71.3592	89.6268	70.9153	96.7878	104.834	119.602	127.117	110.038
g__Rhodocyclus	96.9293	99.4961	105.471	102.406	100.662	114.549	116.552	107.151	113.688	109.348	61.4483	76.404	64.1588	68.2934	65.3604	65.9602	71.836	62.5975	76.0148	74.164
g__Candidatus_Scalindua	100.448	82.4428	66.973	71.4722	59.2283	95.6955	92.9243	89.8283	89.97	78.8525	89.2384	78.2932	79.348	93.7861	79.1745	90.8147	97.8605	105.538	103.966	101.44
g__Pseudooceanicola	60.262	97.0212	132.611	125.246	113.689	102.539	78.5472	108.95	110.115	83.9658	118.835	48.3799	103.563	82.6327	82.4012	69.0517	78.4062	55.1179	50.097	42.5077
g__Sphingomonadaceae_noname	77.026	94.9037	94.6245	90.0213	94.6271	93.6824	93.7607	93.7232	92.4735	91.5304	79.5105	75.1122	85.3535	83.6962	81.6424	81.5349	85.0768	86.4066	80.3183	86.0333
g__Pseudoflavonifractor	86.3119	97.8538	101.078	98.0913	83.7788	91.3308	102.628	90.5605	98.6439	87.0672	75.7032	73.7225	78.4413	77.869	80.4187	77.5291	76.9484	84.8579	81.6678	89.6329
g__Anaerobacterium	78.0321	76.8782	71.0686	72.8345	52.29	87.5498	86.338	85.1033	83.2216	64.4406	92.6558	77.434	68.0537	94.441	71.3606	97.2355	110.427	125.595	126.137	111.365
g__Leucothrix	92.1492	98.0883	95.734	101.971	94.3075	110.865	103.482	107.05	105.84	99.5948	67.7804	77.6314	68.1979	71.031	72.3538	74.0754	67.4058	75.9194	75.8753	73.0377
g__Lihuaxuella	99.4061	78.2731	83.5379	81.9992	89.8684	85.45	90.8923	83.6369	83.5554	89.852	87.6596	93.7018	92.1954	85.8623	90.9811	86.269	79.5858	83.673	80.5462	78.9761
g__Parvibaculum	95.2057	106.847	89.1159	89.2735	96.2938	84.1238	77.2763	78.5034	84.9326	84.8085	83.2716	90.5854	92.8212	81.9492	89.8216	84.178	83.292	82.9723	76.5826	73.6722
g__Herpetosiphon	87.8644	95.5485	84.9295	83.6166	82.1851	89.9794	90.3811	80.2159	78.3096	87.531	90.6389	79.5118	89.232	84.9742	85.9287	89.2482	91.9395	82.5273	83.3636	82.8744
g__Acidimicrobiaceae_noname	124.844	104.74	82.0623	82.0428	83.1619	73.2661	75.9534	70.6291	71.3922	76.2829	94.22	88.4082	96.851	87.2271	94.8438	90.1593	89.0244	80.9744	74.486	78.9579
g__Verrucomicrobia_subdivision_3_noname	95.9679	86.8924	79.489	79.3475	73.5273	81.0602	83.0877	77.3876	81.3743	84.7417	85.4305	87.6528	92.0037	84.9854	89.8592	85.7845	89.7191	91.429	91.6192	90.5208
g__Acidobacterium	87.8406	100.207	101.28	101.206	100.98	103.488	105.652	102.888	118.324	106.741	72.0386	71.3358	69.1947	69.2487	72.1956	69.0085	61.7233	62.0392	64.956	70.6146
g__Lewinella	85.4026	81.7046	81.154	85.4481	75.1283	86.3826	90.9008	89.5825	87.3146	81.3284	80.6546	76.7044	75.5544	87.7934	79.1279	82.741	86.2491	97.5303	99.5185	99.0151
g__Candidatus_Microthrix	154.324	118.952	69.3084	71.4671	85.0253	61.6473	56.5474	56.5086	59.64	72.9765	101.662	91.8407	100.398	89.8627	105.327	91.6538	86.8513	79.3576	75.3457	75.9662
g__Helicobacteraceae_noname	32.671	28.6742	27.0212	28.3164	24.0701	33.2325	34.4439	35.7152	30.9629	27.2982	126.219	120.918	116.221	140.165	115.757	142.987	149.967	153.868	162.851	172.768
g__Bradyrhizobiaceae_noname	83.6796	92.1002	85.4134	83.4605	86.0817	75.7369	71.3347	74.2723	75.963	76.6507	91.8276	93.3862	99.7159	85.7393	98.3844	89.3363	90.537	83.0684	78.9835	86.4708
g__Mannheimia	70.3639	67.79	81.7719	67.8322	61.5089	90.0472	82.562	80.2515	81.4138	73.7003	88.0199	78.3561	82.9854	90.2757	74.4246	104.89	99.4944	98.7795	113.052	112.53
g__Candidatus_Buchananbacteria_noname	71.7904	63.2383	58.9479	58.7748	51.3448	67.649	68.7398	65.1193	64.0907	58.7618	100.145	93.388	86.6969	105.825	93.3997	108.588	112.577	129.384	122.316	118.587
g__Enhygromyxa	75.5811	89.0058	94.9342	92.2726	88.8324	91.6502	85.4733	90.8038	96.6119	91.3745	81.1133	77.4747	87.3208	81.0999	86.9165	82.9876	75.5738	74.6451	78.3338	75.225
g__Stigmatella	81.9489	90.8178	81.6576	98.897	85.1123	87.7169	88.859	96.5568	88.3717	89.0845	78.3626	77.005	79.0483	81.6097	84.6481	81.7972	83.8267	77.2317	80.4914	83.9244
g__Pigmentiphaga	86.3222	92.1272	94.4698	95.551	101.285	104.05	101.558	100.412	99.963	103.206	66.1488	80.6994	72.5127	67.1745	74.0679	65.5815	69.6806	71.6511	73.7758	75.7914
g__Tetrasphaera	85.3179	90.8828	91.1902	94.2848	93.8445	87.4557	86.8943	91.3483	87.0894	89.4805	76.4493	81.5601	88.6477	82.0774	87.3322	78.7812	75.4457	73.7559	77.1704	77.016
g__Salinicola	85.9114	95.906	98.8518	98.6595	101.139	89.0531	86.294	95.0945	93.6939	92.6918	78.675	79.2392	83.5287	71.6516	81.816	78.0581	70.2092	70.9077	67.7571	73.736
g__Leptotrichia	124.733	104.133	80.7431	83.0359	83.7442	95.3947	101.532	100.086	90.018	89.5706	70.1704	57.9631	71.0496	75.5431	64.4138	76.664	80.8765	77.3767	82.4199	80.4516
g__Nannocystis	81.305	88.7546	88.4256	91.9371	87.776	86.1352	86.2262	87.9208	86.5536	87.4326	83.0758	83.8647	82.1853	79.5286	82.8554	81.5277	83.0347	77.5556	84.7005	78.9368
g__Candidatus_Competibacter	91.821	94.8263	85.9795	87.1978	82.5393	80.0754	79.4759	81.1907	77.1475	79.7919	86.189	80.4336	85.7201	85.5185	88.2636	84.1711	87.9925	88.0698	85.0651	76.847
g__Imhoffiella	74.8531	79.8702	77.1648	78.5014	79.0178	73.6796	70.3151	75.071	74.6845	74.1568	88.9948	90.2817	100.878	91.275	93.2807	93.7742	93.5402	89.8533	90.604	89.0287
g__Caballeronia	94.8944	94.373	78.8784	81.497	78.2795	80.9827	82.1634	71.878	71.9172	82.9164	87.9881	104.084	86.1906	79.899	86.1331	79.6266	86.7571	84.8816	82.7776	79.2038
g__Ponticoccus	51.7207	93.0702	126.703	128.395	114.281	112.73	80.8367	112.94	113.369	86.6356	115.942	34.6113	102.904	74.3346	77.4936	62.9499	71.4401	43.9669	39.4943	30.7717
g__Owenweeksia	87.8059	56.5402	63.4884	55.7294	58.7041	70.0436	72.4902	66.1847	68.6871	61.5486	96.9071	98.168	76.1317	99.2849	86.0808	99.2599	105.597	117.102	122.968	111.187
g__Scytonema	98.9777	86.2646	74.6879	77.3109	77.9614	72.7483	78.9689	72.1235	76.7462	78.0356	96.0624	89.5529	90.2074	87.2114	91.9623	89.2395	87.6165	82.9768	81.8144	79.9385
g__Thermodesulfovibrio	81.1941	66.6459	70.4254	67.179	66.0994	85.9039	94.7626	80.771	80.9372	82.57	80.9377	85.7322	75.8161	89.6954	77.8859	93.1277	95.8756	101.452	100.988	90.4834
g__Isoptericola	90.0783	82.789	90.6449	92.7549	94.258	89.9071	88.9004	85.4413	89.6751	88.7526	78.935	79.41	85.9171	82.6455	84.13	75.6839	74.9444	74.6739	71.1207	65.4456
g__Pararhodobacter	53.5938	94.6403	130.616	122.948	110.659	99.1934	73.8624	105.734	112.268	88.0087	109.886	38.8773	101.271	73.993	80.6484	69.1281	72.7386	47.9809	44.9345	34.7589
g__Caulobacter	84.1786	99.674	91.0095	91.8047	83.4604	79.7182	71.0618	79.5949	80.0372	77.6314	97.3572	73.1737	89.2617	76.5694	88.2548	81.6821	88.4398	78.3052	77.6171	74.2787
g__Mangrovitalea	79.1393	87.9513	90.6793	90.504	92.723	87.6546	81.7969	87.4402	89.0806	85.95	77.1061	78.5316	85.2125	73.3672	85.0116	81.5808	77.867	72.0173	79.0201	77.5477
g__Zhizhongheella	78.6423	88.7338	89.6424	85.5294	88.1396	81.786	74.1979	78.3984	84.0427	82.7193	84.3457	91.8458	91.034	81.2737	90.7423	81.4609	81.3801	76.0955	69.4869	77.1846
g__Corynebacterium	128.053	111.726	89.4189	89.5627	86.0789	89.6704	92.7325	96.3859	94.4154	95.8538	68.867	59.0826	69.8797	70.4309	68.3815	73.2907	67.2358	68.6802	67.2901	65.5275
g__Zobellella	81.3156	87.7054	92.6389	87.8324	88.3655	82.0537	76.8796	86.4491	82.3897	83.7114	80.2667	81.6158	83.3081	79.5304	87.8483	78.1786	77.7096	76.5869	76.2644	79.5237
g__Cellulomonas	103.766	102.995	87.762	91.726	87.1225	81.467	72.0266	76.7918	74.6918	81.3102	84.8455	76.1616	88.4531	74.879	91.3736	80.6736	78.3886	74.3317	72.6785	66.8989
g__Helicobacter	162.632	168.7	144.28	150.666	92.3684	180.297	182.495	182.129	184.783	123.269	8.3192	6.1812	5.6286	6.8522	6.2326	8.1009	8.5059	8.6879	9.1286	8.3384
g__Oryzomicrobium	98.332	85.7108	90.8802	86.2811	100.805	80.2255	86.8939	83.2814	91.6399	93.4323	72.6305	82.1514	83.687	69.5642	80.0874	77.2329	66.1865	73.7081	69.9538	73.4039
g__Candidatus_Azambacteria_noname	62.763	48.3014	44.9802	43.663	46.3454	51.8822	52.0141	55.9626	51.6796	48.5557	108.278	105.467	101.492	113.079	100.958	118.302	119.616	125.04	124.443	122.108
g__Flavobacteriaceae_noname	83.7231	64.6065	64.5339	60.405	53.7479	82.4161	84.7312	77.8996	76.9575	65.5777	85.3301	79.0266	63.58	91.4652	71.1023	90.8402	105.238	115.728	120.881	105.137
g__Flavihumibacter	93.9235	96.0294	102.617	101.261	108.614	103.343	104.726	103.359	110.811	103.134	61.2301	65.1944	61.8691	62.0511	65.3304	56.5412	55.6631	59.2546	63.297	64.5326
g__Kordia	85.5366	71.6674	72.934	73.2538	78.0107	80.6875	88.4129	79.9131	80.2255	82.6293	87.4764	83.8479	81.4218	86.283	83.2834	89.5864	85.3385	86.0994	83.2145	82.809
g__Opitutus	109.188	99.5479	92.5515	104.775	101.059	99.2031	103.655	106.799	102.691	103.965	62.5709	64.7668	64.4587	59.8215	69.3608	61.4158	65.1215	55.9009	57.1073	57.5514
g__Marichromatium	78.9945	86.8254	80.7157	89.7407	82.7594	78.9109	71.615	78.0553	77.8007	81.0913	84.7871	85.4551	90.6398	78.4113	89.4936	83.8217	81.8168	76.8763	77.7497	81.3618
g__Desulfatibacillum	88.1425	71.0306	72.093	69.5513	75.0046	73.7575	76.7759	66.6284	73.6043	75.3344	92.1428	94.2222	87.9433	84.382	96.8622	83.3867	84.1979	88.3666	88.6938	89.7596
g__Marinomonas	87.1125	96.4883	80.279	85.3337	85.9963	83.8301	81.8168	77.9036	85.8506	78.6919	77.4985	81.9001	85.8993	78.2615	79.5014	81.2522	76.2685	75.234	72.3271	71.3469
g__Chitinophagaceae_noname	90.509	75.0904	68.5011	69.8239	59.0602	88.2519	95.6452	86.3448	86.142	73.3965	75.4747	71.5545	63.2587	85.1139	68.9799	82.9704	90.4927	94.8154	101.386	89.9778
g__Rhodovastum	86.7235	97.2411	86.2607	85.3137	80.5141	77.2969	74.6207	74.1237	72.9994	77.6518	84.7645	80.3559	82.1194	78.2459	89.6591	78.6246	81.8636	72.4012	71.8716	71.1254
g__Haloferula	94.4949	74.7798	75.5152	75.281	82.8693	78.7732	83.0962	84.7869	82.6363	87.7062	78.4702	81.3852	79.8921	73.4432	77.9654	80.6593	79.8648	77.7089	76.6924	72.017
g__Candidatus_Daviesbacteria_noname	67.3643	54.2792	47.5545	49.2963	35.9969	63.711	64.4785	56.759	59.151	48.8352	99.5148	86.7584	76.0053	102.763	81.4326	103.463	114.339	127.488	138.06	119.409
g__Cryobacterium	90.1028	93.9487	86.9782	88.9571	78.7599	77.9266	75.8116	75.5127	77.8766	78.9162	85.6154	81.1515	87.9148	73.7248	84.6984	72.6848	74.117	74.2435	69.4607	60.978
g__Maribacter	80.904	80.8243	84.0862	81.9154	77.3636	96.2876	98.8367	99.7355	95.1467	88.2956	63.2147	67.3385	63.2845	71.1857	61.3283	70.2607	71.011	74.1549	81.9065	79.9437
g__Isosphaera	92.7205	76.7469	81.3269	77.3108	88.557	72.8428	85.6108	76.7718	81.3571	83.0146	78.072	85.7796	79.8692	78.2603	79.2661	74.7482	71.4144	76.6957	75.0774	69.3374
g__Desulfobacca	77.7074	72.944	71.2626	72.8701	72.4674	76.0502	78.208	78.4797	73.7316	76.9606	85.2348	80.0435	86.3801	83.3289	85.0554	85.6564	83.9952	81.8866	79.5396	80.0768
g__Dichotomicrobium	81.1002	84.3342	76.9211	75.7411	69.1292	64.857	68.9023	70.463	63.302	61.6643	97.9011	76.8012	88.0361	86.7337	89.6155	87.7067	90.2859	83.3892	80.9543	76.445
g__Marinilabilia	93.8682	70.1079	67.6398	63.2562	52.4762	101.651	98.0051	93.124	88.5965	75.5181	67.6636	68.0229	50.9244	71.8784	58.1789	75.1504	86.2207	96.4033	97.9156	90.2822
g__Chroococcidiopsis	116.36	105.602	80.2824	88.2757	78.372	83.6295	80.821	83.2977	84.3511	80.7414	73.8855	61.0129	69.388	68.2004	66.2084	69.1199	71.6347	67.9842	67.153	65.7161
g__Taibaiella	70.3417	81.9074	87.2229	92.1943	82.7865	89.5837	82.457	92.8616	90.9786	89.0773	64.8825	66.3387	74.652	75.1093	70.7146	75.6777	61.9025	65.3302	70.3724	76.7585
g__Methylotenera	74.0365	65.1809	55.1222	60.7205	60.2803	76.2882	88.2798	76.6295	72.1554	80.3563	74.5785	84.4623	67.2749	83.971	62.964	86.8445	92.2099	102.317	102.026	95.4226
g__Phreatobacter	81.5942	98.2785	98.9301	98.4997	92.4511	82.1147	68.1666	84.9223	80.4285	73.6945	96.5524	51.8976	88.5602	74.2446	78.6776	65.0842	72.9792	62.2392	55.672	47.4949
g__Cyclobacterium	80.0463	66.1019	71.4756	65.1886	69.6416	71.0476	75.4645	69.929	76.3472	75.1417	79.7121	79.7666	76.6967	85.2539	78.6383	86.0851	83.3235	89.7468	85.4654	83.1359
g__Extensimonas	69.3553	76.1206	83.4359	77.9874	80.4355	101.036	96.9606	94.0765	90.3032	90.8324	62.1581	69.6159	62.1163	69.6571	63.5876	68.0371	67.8694	72.733	75.2666	75.3325
g__Spirosoma	85.2353	73.5175	66.3599	67.286	57.9926	93.4006	91.3431	86.607	85.5262	76.8222	75.4069	71.7349	59.8446	71.1795	64.5247	74.2274	84.8163	86.2212	91.6264	81.848
g__Oleiagrimonas	70.4462	84.7244	84.4249	86.6738	83.5839	75.9562	71.7966	88.38	85.886	81.6241	72.8663	74.5805	78.5588	71.1919	78.2237	66.1865	72.1777	74.0924	66.0589	73.31
g__Gallaecimonas	71.1355	87.8623	93.2283	98.1162	91.6611	83.8602	82.2138	87.1483	85.3045	83.8705	62.9603	69.6262	73.638	65.7787	72.1802	67.6566	66.5804	66.8606	64.5615	65.8717
g__Geodermatophilus	95.1852	99.0557	77.4194	79.9659	73.107	66.3502	59.5208	64.7094	66.2912	70.6996	87.0921	68.8584	87.1515	78.1135	87.1043	82.1292	79.8998	75.9016	75.4502	65.2473
g__Nonomuraea	101.541	89.3584	77.2117	79.5014	79.3972	74.1001	71.9537	69.7463	69.6881	75.7721	74.7347	79.471	79.168	73.7531	82.8	79.8579	75.5414	74.5455	64.7055	61.0736
g__Anaerovorax	77.6552	66.7073	71.5619	70.8071	72.6029	78.1086	80.9975	79.9677	76.6379	74.9019	73.9985	73.2743	75.9767	75.0202	70.8201	78.3314	82.9909	86.6188	86.399	76.0915
g__Gemmatirosa	84.9795	85.2941	80.4748	83.175	84.0327	72.1346	76.2959	69.9906	74.8398	79.2348	75.0995	85.7483	81.9294	72.7808	83.5723	73.6093	64.6564	67.3891	67.7456	65.92
g__Desulfoluna	72.6452	78.7819	82.4246	81.6038	82.8795	78.2674	76.3405	80.2299	84.2992	75.1441	70.3397	72.7435	73.8306	77.0519	78.3448	70.3227	72.0503	72.7838	71.4759	76.826
g__Desulfofustis	72.6803	79.813	75.371	76.2958	71.5161	76.5315	79.3419	77.2189	78.2639	74.8695	72.8116	69.5564	77.9225	77.1435	75.2539	76.0832	81.7121	81.2975	75.6191	77.2207
g__Candidatus_Abyssubacteria_noname	83.8504	75.3296	75.083	74.4861	71.6888	77.2987	75.8775	77.1958	74.3106	77.2118	75.5171	74.1654	76.4463	75.8129	72.051	81.3949	77.8979	78.9157	78.4249	72.3851
g__Roseicitreum	54.5226	82.4045	115.39	111.701	95.3185	100.555	77.2984	104.735	101.456	78.0833	91.1455	36.4822	89.907	68.5901	72.3412	60.9436	65.7579	46.3518	38.8597	32.7559
g__Roseibium	76.1062	83.4478	84.6099	81.6995	73.7614	75.6257	62.888	70.2465	74.6412	65.9866	95.917	66.0518	85.3064	80.9291	79.6825	75.0656	85.2102	79.5227	65.9743	60.171
g__Paludisphaera	85.3297	78.7817	80.613	83.718	85.9988	83.2404	81.7769	85.132	85.0927	85.8814	66.7414	77.2067	69.1607	66.2379	71.8324	67.9535	62.5107	70.7612	65.5309	66.0438
g__Tepidicaulis	64.2198	83.9882	90.4335	89.2141	73.643	81.4299	70.648	83.3028	83.0472	68.1893	88.3412	53.7059	83.2958	78.9435	72.4289	74.0414	76.9775	71.8769	67.4899	59.6286
g__Luteibacter	69.8997	81.0975	92.4523	90.9316	92.2475	78.1316	72.7403	81.2957	85.6103	76.184	74.003	66.8188	83.6033	71.058	75.8226	74.6822	69.2034	59.6793	60.2643	58.6021
g__Hormoscilla	88.0394	69.3921	74.7794	74.2924	80.3038	73.6822	84.8581	72.9934	80.1166	83.2045	77.1418	76.7188	78.2163	72.9323	74.8228	66.1911	75.2061	67.8511	71.8906	68.2086
g__Methylotetracoccus	71.7046	80.4785	76.812	77.5838	77.1028	69.9212	77.5901	73.186	74.633	74.61	74.9478	75.4424	73.183	75.1726	76.297	76.2925	77.4865	75.7249	76.9341	74.5225
g__Brevifollis	87.8011	71.018	86.8897	72.3531	87.2772	79.1716	73.3701	80.7176	80.2872	88.9759	66.646	79.6801	79.552	64.8212	82.2561	65.5822	75.3297	63.7746	60.4196	63.3513
g__Acidiferrobacter	76.6373	85.1897	88.9093	87.7797	86.9785	94.6551	92.7655	85.6911	94.0551	90.848	60.504	60.2765	64.7025	61.2903	61.403	65.9028	58.5926	60.0842	64.7711	62.4864
g__Alicycliphilus	67.3596	70.2429	69.6788	75.0725	69.3435	72.6244	75.0726	72.8465	71.5332	76.3078	77.5167	84.4228	77.503	75.374	78.0282	78.8711	75.3191	79.0266	73.2165	82.8387
g__Pelotomaculum	75.4732	68.7918	61.1805	66.5155	50.636	72.5358	79.9225	76.9914	75.4583	67.4661	75.7239	65.888	66.984	78.4464	67.8845	86.6226	88.5102	93.2994	94.5239	83.259
g__Piscirickettsiaceae_noname	64.4577	77.4852	65.2894	75.6349	76.8988	73.7013	72.5701	78.2055	76.0612	71.9195	70.4722	68.3962	73.7649	80.8892	72.6911	74.9557	77.5602	76.9739	81.3626	79.0934
g__Aquimarina	73.1917	69.5171	66.5337	66.6901	59.8118	79.8604	78.6407	80.007	78.024	69.7199	68.02	62.0826	57.6707	79.7341	65.9059	77.9297	80.581	90.0744	91.9071	87.1047
g__Paracraurococcus	79.2896	92.1175	79.4247	77.2334	79.8701	68.4195	65.3969	69.8562	64.332	67.0619	91.6014	73.3342	80.3225	72.5298	81.4185	70.7895	80.3722	63.749	64.6921	57.278
g__Chryseobacterium	79.6827	59.858	54.8945	55.6855	41.5187	76.8033	77.7929	69.3342	69.9881	57.7536	70.4904	68.6046	55.7214	76.8799	60.9987	87.7891	93.3334	104.88	114.826	97.9465
g__Acidiphilium	81.1091	87.3087	90.8592	89.3908	87.9904	77.3479	77.6412	76.3291	77.8742	82.0649	73.2366	66.284	70.3053	62.5591	72.7067	60.8873	61.3852	60.1344	57.4593	59.3049
g__Dissulfuribacter	82.7683	66.9897	68.4197	67.1676	80.4405	69.8849	74.8212	71.3436	68.0582	72.7961	76.4529	78.6952	79.6255	73.3285	79.4865	74.4626	77.1077	74.6109	67.5292	66.5737
g__Psychrobacter	57.8162	67.8398	73.658	69.474	68.7111	73.3412	75.6059	74.7836	74.8758	67.7411	70.9021	68.9604	63.0909	75.9581	68.563	79.7099	81.0535	87.1752	83.9962	84.5569
g__Aurantimonas	82.3264	90.3014	83.0127	88.4513	80.3011	73.6522	60.8791	72.5469	78.1748	70.3674	91.2314	58.2751	84.675	69.0407	75.4916	68.8325	71.5852	62.7675	55.4306	49.5546
g__Methylococcaceae_noname	75.6594	78.9786	79.8457	79.7934	87.3553	77.116	79.5848	78.8371	77.4699	79.9291	67.2335	66.3623	70.1596	64.876	73.1754	70.702	63.0636	67.9925	64.4341	63.7894
g__Verticiella	64.514	78.1573	81.8819	75.0972	75.7076	70.2539	66.3859	73.0539	74.1502	68.2487	73.4073	75.1776	74.5762	72.4749	83.4862	72.7563	68.0353	66.5204	74.4792	75.8337
g__Methylorubrum	86.9382	79.6176	65.5446	62.075	59.4855	60.8474	61.8215	66.5496	63.0872	61.5335	87.075	77.3836	81.0783	78.4128	78.2564	77.9056	86.6486	79.4606	77.562	71.5448
g__Candidimonas	60.1628	71.4355	68.9785	69.5536	71.8334	67.1471	68.0248	71.5992	68.9247	68.0697	75.5975	71.2702	80.8627	78.2643	79.832	79.199	75.368	80.0762	73.8936	78.8332
g__Aliikangiella	69.1837	80.6071	77.94	86.0376	78.3291	79.4554	75.4698	78.5017	79.5644	77.1544	64.8357	68.2848	67.4781	68.3156	73.3049	65.9589	65.1504	61.875	68.3845	67.2123
g__Melittangium	78.4258	64.4409	67.1474	67.6237	76.5832	71.4547	75.028	68.6524	70.5729	76.6347	76.2844	80.8691	78.3569	70.2284	72.6088	72.7712	71.6228	75.248	68.6088	68.0715
g__Dehalococcoides	61.3758	52.8968	53.7246	49.1669	38.8102	61.0713	62.1132	59.6841	54.6332	49.6004	85.5451	79.1774	75.0753	92.9685	70.1519	82.7183	100.634	106.207	109.246	103.918
g__Roseicyclus	39.3198	85.9306	116.397	112.55	103.35	99.3103	68.7308	106.925	101.985	76.9826	94.9953	27.3218	86.4668	63.5439	66.861	51.5718	57.5408	33.9166	29.9135	23.4069
g__Thiofilum	66.7346	78.0106	83.1352	80.4673	84.0716	74.9763	70.8493	77.946	76.8515	77.5824	65.6379	67.2902	75.0654	66.196	75.4308	68.6237	63.4781	62.7227	60.3315	69.5517
g__Agarilytica	62.0145	69.3686	73.0229	75.5447	75.1322	74.3855	71.8913	74.9974	77.7437	70.6349	69.2357	67.846	71.8143	68.5349	69.327	73.2734	72.6468	75.7465	74.9943	76.4746
g__Dictyobacter	70.6154	68.9483	62.3508	63.8075	60.7365	64.0633	70.5959	67.1761	65.9093	63.1189	81.8594	73.0544	80.4843	76.7955	75.3907	76.5597	80.8343	82.2086	79.3919	79.7548
g__Nodosilinea	66.9482	64.386	69.2278	66.8704	72.6123	72.0763	67.8463	66.0182	69.3497	69.3849	77.0895	76.7187	76.1441	72.3971	75.2015	77.8756	76.9932	76.2872	75.4292	68.3683
g__Pseudoxanthobacter	75.1209	80.9767	86.9901	80.5662	85.7438	72.2462	68.3234	68.9783	76.9501	77.5581	73.475	65.5621	89.8085	60.6036	78.8926	62.7645	61.0618	58.3756	51.171	59.0409
g__Sedimentisphaera	85.4674	65.4846	63.3249	63.9741	55.0487	82.7907	85.9036	74.1836	74.0197	68.074	72.4576	72.1618	63.8421	69.4425	68.7701	69.8602	71.7149	78.8891	74.4034	73.4239
g__Magnetospira	90.0472	99.6903	81.6603	81.3052	69.8025	69.385	57.8583	66.871	64.9087	64.2419	87.7116	62.8162	71.9663	66.933	73.5069	67.0332	77.7526	65.3028	59.0068	52.5023
g__Pontibacter	78.6204	65.1949	63.1619	65.3199	53.3895	72.4334	77.8132	73.3703	66.8614	62.5186	67.1384	65.2651	66.504	72.2415	60.0909	73.642	81.8001	87.4482	91.4495	82.8537
g__Chlamydiae_noname	76.0899	61.5931	65.4844	65.7517	68.2332	65.9575	71.0554	69.3005	67.2154	69.2081	73.1996	79.2833	74.9886	71.2977	74.3373	76.6062	75.4643	76.1926	74.4832	69.777
g__Bowmanella	54.535	67.748	75.1169	69.1209	70.4945	76.5749	76.8387	82.8224	78.0229	75.4699	66.3974	63.857	70.0565	81.1789	69.3365	68.7911	67.7047	67.9609	72.5174	69.7075
g__Thiotrichaceae_noname	78.7466	77.6406	77.7309	83.0352	78.3406	80.4971	83.4581	83.455	85.1951	77.3643	58.9333	67.4605	64.6264	58.5636	59.4238	59.1047	61.7494	59.4639	65.6393	62.216
g__Cereibacter	34.3023	76.2418	118.579	119.148	105.833	95.8365	67.7906	103.165	102.874	74.5921	95.3712	22.3409	96.6218	60.1134	65.3828	48.8894	53.6051	34.2344	26.7337	18.8349
g__Histidinibacterium	41.9516	74.594	119.062	113.443	99.0126	92.1437	65.9616	98.8815	101.844	75.4616	92.1127	30.4644	88.2239	62.2755	67.1509	50.7098	57.5364	35.4473	25.833	20.9702
g__Breoghania	77.9282	85.9782	69.1595	81.1599	71.3406	68.7921	58.3216	65.2604	68.2047	60.7797	93.105	59.0044	84.4512	72.2069	77.6153	72.6349	73.0652	62.4523	56.0318	55.1781
g__Tamilnaduibacter	66.7398	72.5609	79.6973	79.9086	79.6733	69.3099	68.0754	77.3115	84.4599	72.9624	68.4863	72.5394	75.6191	64.8063	73.9429	69.8469	60.1246	58.9825	56.4733	61.0637
g__Enterobacteriaceae_unclassified	69.6813	58.9045	57.4403	57.9258	67.162	66.1781	82.2196	61.7878	62.3574	77.8595	69.4356	95.2472	71.3053	74.3836	68.4803	70.913	74.4428	75.8834	76.0957	73.4776
g__Methylomarinum	63.4302	72.7313	73.4559	73.3953	72.6931	72.6779	70.5256	69.6025	70.9932	66.3825	71.6101	66.5276	72.6616	67.483	72.4239	70.4435	71.262	71.1063	67.1371	72.7686
g__Anaerocolumna	74.083	69.5241	62.9678	64.8587	51.9055	78.4498	80.31	74.5964	78.3001	60.2771	65.4455	55.2613	56.1395	72.0514	57.7637	66.6518	82.9835	84.713	91.0785	77.2055
g__Holophagae_noname	71.4789	80.187	74.9196	79.0966	73.3039	74.9248	71.4167	76.5761	78.4787	76.613	61.7159	65.958	67.6129	66.5907	68.18	66.3274	59.4706	60.4729	60.9913	69.1675
g__Acidobacteriales_noname	70.6229	77.9028	81.5722	84.4501	79.2251	84.8065	85.9723	91.4679	91.253	81.4909	59.2066	44.9811	60.5901	59.5284	59.2484	55.5845	59.1733	60.5793	60.9249	52.8484
g__Roseimaritima	70.0469	61.6625	61.1595	60.6441	65.3194	68.6391	72.4366	70.3608	71.0614	69.6569	66.0554	66.7897	67.3163	73.5862	66.6412	74.5312	77.1346	75.7116	80.1799	72.0603
g__Rubritalea	83.3524	65.4841	69.8766	69.0428	78.3049	67.2384	69.7288	71.4921	70.5525	75.1685	71.8944	70.3196	69.21	65.8222	72.8155	64.0702	64.4392	66.202	64.8676	60.2601
g__Planctopirus	74.0589	65.5393	65.8439	62.0937	66.176	68.7248	74.4483	68.6658	66.9698	70.2358	62.8776	72.9807	69.1469	71.3924	68.8501	73.0901	70.54	72.776	71.7731	65.8684
g__Porphyrobacter	60.6488	73.9905	78.9008	77.8519	69.6999	71.0029	58.8708	71.7323	73.4272	63.376	80.7735	52.0493	81.9928	72.2999	73.5527	65.4934	76.1984	60.8506	59.886	56.2025
g__Abyssibacter	57.1105	68.5861	73.515	66.3782	61.9039	64.3223	63.4227	65.8989	67.6897	61.8999	68.842	63.9784	75.8089	73.5497	72.9682	71.9659	76.925	74.2909	73.7991	75.6614
g__Polyangium	74.077	74.2173	57.9786	65.9613	55.4476	65.3436	70.1121	64.0956	62.6667	59.7379	72.0827	61.5247	74.5842	76.4719	70.5811	76.4287	79.3042	76.4703	73.5372	67.5453
g__Syntrophobacter	70.8623	67.5056	62.6756	60.9145	56.2213	63.1902	60.8534	64.0826	63.2139	60.6626	78.8355	71.6984	71.6836	72.1488	74.1309	71.5364	78.9607	77.0251	76.5331	73.9105
g__Algicola	51.9511	65.8596	71.1172	74.6426	68.8554	74.5889	71.322	72.6172	71.0775	66.6585	65.9175	58.1913	74.0434	70.0785	65.5005	66.4896	69.5443	69.8602	70.8717	76.3847
g__Rhodobaca	35.7572	75.1933	127.774	118.269	104.29	96.103	66.9983	104.023	106.721	72.1349	86.2655	19.4522	86.6465	56.8157	57.4172	43.7032	45.2792	30.5296	19.6703	16.303
g__Verrucosispora	70.7601	84.2824	76.5123	83.0743	78.1859	69.8738	65.9078	71.9047	72.8751	71.2681	63.7873	65.2859	62.03	58.5935	69.6385	59.5542	64.2546	58.7919	60.1812	62.3045
g__Dankookia	83.1385	89.3287	77.3882	81.9631	84.0749	70.6098	64.3463	61.0114	62.3255	71.0788	78.811	53.0657	74.9699	61.0918	71.6754	65.5855	65.1775	54.5823	51.678	43.9435
g__Melaminivora	69.5803	71.9467	82.4823	79.6655	73.3132	70.0127	64.8186	67.455	70.1099	73.4446	60.9879	66.7048	67.0854	62.7783	74.1864	62.7283	56.7801	60.6386	63.8289	59.7022
g__Betaproteobacteria_unclassified	65.0721	59.9993	55.3999	56.5304	67.8865	66.51	79.6196	68.062	68.7362	82.7055	59.0844	102.129	61.4274	63.443	61.9619	61.5589	63.9693	61.3784	69.2363	80.7053
g__Chelativorans	62.3953	71.5522	72.4525	73.4339	70.0286	66.2504	56.2678	63.3885	64.5328	58.4255	82.9782	57.8724	87.3606	71.2372	75.1581	69.2962	75.2232	62.5298	56.941	56.0487
g__Sedimentitalea	36.2709	77.882	124.556	113.63	103.466	92.074	65.5899	104.292	101.867	74.1457	84.7156	20.8774	85.6466	54.5301	58.9053	43.3652	43.7053	27.6672	21.4872	16.5664
g__Cyanobacteria_unclassified	70.3047	60.3652	58.1894	58.4843	59.894	62.2631	66.1187	62.746	62.484	66.0893	77.9678	68.1477	76.3659	71.6384	69.9844	78.4618	73.2539	72.1449	70.6971	60.709
g__Chrysiogenes	70.2234	59.4314	59.8478	60.7385	62.7071	69.438	71.2732	66.8961	66.7901	69.6691	64.4824	65.1392	67.6481	70.4856	66.7743	70.1014	68.5234	68.6427	76.6972	67.8681
g__Prauserella	85.7048	66.2009	67.3578	65.5829	72.9293	63.3849	72.1615	60.5515	65.7922	69.7995	67.5302	70.9812	69.0916	67.9746	73.0872	63.8372	63.2925	59.9344	58.9597	59.0235
g__Sulfurirhabdus	82.5154	85.2794	75.2684	85.0964	77.8318	81.5354	85.2195	81.8822	74.4527	82.7297	49.5708	56.8714	53.1331	51.8198	52.5183	49.8433	53.4174	55.4691	47.4902	53.2103
g__Sulfuriflexus	68.0039	72.6552	76.8749	73.5397	74.9576	68.3688	66.5005	66.5187	66.7099	71.3136	61.0916	65.6636	66.6683	61.9959	70.0146	65.6996	57.5426	58.7193	54.4759	64.1689
g__Limnohabitans	74.6879	68.6857	58.4403	59.1775	65.3267	67.6762	70.7993	64.2261	64.6773	73.4082	65.8604	79.4064	67.3624	62.2998	66.9159	63.7536	63.1047	64.7945	59.3074	68.6874
g__Desulfotomaculum	79.01	70.3761	62.0474	66.038	48.3366	72.1583	76.4491	71.4774	72.8432	59.806	65.7722	53.1995	54.1202	61.5768	56.6954	60.7812	71.0231	72.9673	81.5078	70.8639
g__Proteiniphilum	53.4045	47.8867	36.96	42.1048	25.946	49.2224	50.1359	45.9355	44.0208	36.9764	86.5187	65.3755	68.0369	91.6577	73.3596	88.9847	110.398	109.755	106.781	92.8033
g__Desulfovibrionales_noname	61.9288	60.8347	55.5685	60.2673	55.6654	57.8764	57.3642	57.5792	54.8623	57.1938	75.6014	69.8433	78.9692	73.5326	75.3191	78.2501	84.4152	69.6976	71.553	68.724
g__Nitrospirillum	72.8343	77.7733	74.9205	68.5732	65.4991	82.6466	74.0151	76.6473	83.2254	70.1925	56.9511	52.7292	52.2997	60.0526	52.9564	64.3695	63.5559	57.9634	61.7689	54.7874
g__Candidatus_Nealsonbacteria_noname	53.6855	47.8098	48.6677	46.3355	37.5147	53.3833	52.5844	54.8278	54.782	47.2707	79.0977	73.5429	66.7673	86.1556	70.0725	80.1281	82.5903	98.7396	100.324	87.9677
g__Leptothrix	80.0268	76.309	73.6577	75.4361	72.4878	72.2136	67.5022	72.9474	75.6813	71.997	55.739	59.0483	61.9877	54.9195	60.4248	61.8194	56.7836	55.389	54.9082	61.6312
g__Candidatus_Poribacteria_noname	74.5014	75.7405	59.8964	61.2053	53.7213	61.6828	57.3202	56.2115	58.5438	56.9299	76.5681	63.5733	63.0222	74.548	66.542	69.6992	76.6061	75.0025	70.0224	68.3289
g__Terasakiella	88.2667	88.507	64.8626	69.5489	64.4954	57.5516	56.868	56.5074	54.8814	59.0544	73.6321	65.7511	67.3968	64.7302	71.1619	71.4192	70.5547	64.0485	55.1603	54.7569
g__Kordiimonadales_noname	64.272	67.6617	67.3219	64.7475	66.858	60.3509	62.3847	67.2198	62.868	65.3705	76.6202	66.3844	66.0405	61.2892	70.1401	67.8276	65.0881	68.19	66.9643	59.2725
g__Sphingomonadales_noname	73.8546	80.3565	60.9486	68.525	59.7956	59.9224	58.4912	60.6363	57.6144	58.7476	77.8213	59.9115	70.8645	65.1024	70.4514	69.2271	74.335	69.3704	65.5883	54.8456
g__Halospina	50.9685	72.3028	66.0437	64.6693	64.0971	74.7781	74.1452	79.16	71.3253	66.0364	59.3436	60.5269	49.8891	67.6602	57.3559	67.7595	63.5852	64.1595	71.7397	68.6122
g__Blastochloris	73.1218	74.9322	68.7574	72.2433	67.3254	60.7908	53.8962	59.6229	61.7755	61.3167	78.5722	56.9223	68.5888	67.648	64.3892	65.9081	71.5661	66.6329	58.3781	58.4778
g__Arenibacter	63.7428	63.2886	66.141	66.8136	66.0622	69.7606	70.5034	69.7248	69.7731	68.8341	60.1803	54.7811	55.9139	63.8198	56.7706	65.7248	64.796	66.8068	72.0173	73.1282
g__Candidatus_Adlerbacteria_noname	45.0917	33.2395	33.3162	31.9194	30.5723	39.6998	37.4099	39.8656	35.5676	34.5087	86.837	86.8381	85.8173	94.3685	83.3042	92.8711	98.4616	104.119	106.144	106.817
g__Sphingobacteriales_unclassified	74.0584	56.961	59.1525	59.4409	68.8445	59.8581	66.9446	60.4617	59.341	67.7138	65.9938	73.9342	66.8566	65.9547	68.3968	65.7038	68.5683	63.1276	66.9543	62.2689
g__Minwuia	86.8054	84.08	55.8244	63.1642	56.2225	51.4678	53.4717	48.9518	50.4817	53.9445	74.9159	65.7397	65.7355	68.2686	70.0428	71.5425	79.511	72.6401	66.0172	59.9324
g__Aquaspirillum	66.8474	69.6797	74.7547	72.9987	77.7378	70.9471	67.055	74.9369	74.0348	73.7016	57.2378	55.7199	64.1105	57.114	64.9618	59.3021	51.0884	54.9474	52.1898	52.1939
g__Desulfomonile	70.12	57.9936	60.2896	63.9162	66.7338	63.7036	62.3752	59.7696	62.9712	67.5534	64.4321	67.8887	64.2812	65.0185	69.4441	64.3928	65.6792	66.8952	63.9823	59.0009
g__Oscillatoriales_noname	71.6994	69.4402	66.2985	64.6891	67.2463	63.0331	66.5431	64.272	64.4677	65.149	68.8739	64.985	65.9043	59.0585	62.8337	65.7696	58.6056	59.803	59.4687	57.3767
g__Pseudobacteroides	61.9252	53.2121	48.385	49.2038	30.0193	68.9545	67.187	62.9465	57.9997	44.2966	71.1696	57.0627	48.8314	71.4401	53.6428	73.8057	85.1153	94.3381	98.8893	86.4361
g__Oscillochloris	53.1833	67.5289	57.3386	61.0893	52.9248	54.6151	47.2488	54.7592	51.9056	52.2411	81.0073	67.9882	73.533	73.342	72.9368	68.4187	78.4241	74.2933	71.5039	67.5033
g__Methylococcales_noname	53.335	66.1471	67.3947	67.9838	73.4595	70.6614	69.0767	74.354	69.1555	65.6204	62.6987	56.3022	63.0853	61.7789	60.04	60.1315	58.5961	58.4459	53.6521	66.0379
g__Emcibacter	88.3409	80.5374	51.2162	59.6196	49.7403	49.7478	50.2202	47.1392	44.6349	50.4675	76.8337	65.4402	63.9525	69.667	65.5163	72.6263	87.7832	71.987	61.9854	62.9139
g__Pseudorhodoferax	64.0817	74.7403	73.4961	72.7703	73.6452	64.1208	61.6518	64.0171	67.2678	67.1653	62.8022	56.8778	65.7553	59.7368	65.9793	57.3869	55.8164	52.3839	50.1474	52.0512
g__Candidatus_Vogelbacteria_noname	45.9862	34.289	34.6029	34.5674	29.5568	42.3619	42.9938	40.979	40.2699	33.4513	79.9605	81.5415	74.3479	85.7929	74.8414	84.5016	96.0454	98.5349	105.276	101.61
g__Oceaniovalibus	47.2385	68.3205	95.0994	94.4025	88.4153	82.0364	56.3077	86.7558	82.7039	63.7243	85.1019	30.4542	74.3387	56.874	62.2007	46.231	49.8163	33.6938	31.3391	26.2862
g__Paraperlucidibaca	51.575	60.8826	61.9344	60.8595	65.0531	59.9789	56.1526	61.7047	67.8238	60.9787	60.9173	64.2858	67.2498	66.6248	66.6167	62.3425	59.9436	67.7107	64.0198	66.7381
g__Campylobacteraceae_noname	89.982	97.1849	80.6375	86.5117	56.6498	97.9629	98.1905	101.919	98.5069	72.3407	35.6787	31.028	32.3782	38.2337	33.9219	37.9205	37.9244	38.5419	43.9863	42.0309
g__Alkalinema	59.1205	72.3423	77.0568	69.3654	75.8783	72.0914	64.5426	67.7911	72.6321	66.9087	54.4123	52.2167	57.703	49.2597	64.3976	55.9077	55.1496	48.7066	53.7435	59.1852
g__Alteromonadales_noname	59.7305	64.7507	70.1693	72.1573	74.8822	68.5039	60.472	63.8947	68.7157	68.5913	55.7955	58.2955	62.048	56.0294	62.7044	57.281	57.8134	51.8892	56.9592	57.4401
g__Sterolibacteriaceae_noname	72.8393	74.7017	77.0328	71.2463	81.9326	76.6099	74.1995	69.0684	81.6686	84.959	44.5845	53.3575	49.0055	45.8493	53.3927	50.8833	42.1983	42.7295	45.7333	48.3661
g__Xenococcus	63.7087	67.3192	72.0757	73.3929	62.6385	70.1214	58.8276	63.5171	72.5923	61.7071	57.4627	63.0856	60.7006	51.8076	59.7851	52.5691	58.7885	58.4995	51.3285	59.7716
g__Candidatus_Vecturithrix	68.5918	67.325	48.2024	51.9355	46.0002	55.6105	56.3955	52.6101	50.8857	51.8478	71.3764	56.3635	61.7194	70.4403	61.5806	68.9016	74.6786	73.1912	75.9919	73.7395
g__Rhodothermus	63.919	61.8594	49.4113	48.7448	46.5379	45.8908	44.0497	45.9752	43.6988	48.6637	78.9268	67.4143	85.0956	72.5043	86.207	75.5903	74.6491	66.3662	65.8327	64.9508
g__Pontivivens	30.8682	65.8277	112.169	103.216	92.8208	87.848	58.9927	92.5145	100.916	68.5326	77.0699	17.6979	77.9478	51.1677	55.4347	40.5323	41.8087	25.4322	18.9073	16.0385
g__Candidatus_Symbiobacter	64.9391	70.4628	74.7216	76.3575	72.9314	74.0235	74.9286	74.8977	78.0453	74.2179	48.1904	51.7943	51.6041	47.7003	48.6107	51.0785	48.3082	49.6722	46.9113	52.8448
g__Gulbenkiania	56.8561	61.0745	60.5327	58.7294	63.0774	57.8735	54.3671	54.0829	58.981	63.8912	60.3731	69.5329	66.3115	62.8092	71.5174	61.0421	59.4751	57.3558	61.3922	65.5572
g__Crenobacter	43.4985	58.4235	55.9686	57.6752	58.0014	57.9726	53.4555	53.8785	55.0037	58.1739	63.3103	65.8596	68.2283	66.2167	64.53	64.4912	67.4997	62.9297	68.6261	71.6247
g__Desulfovirgula	74.2651	59.5171	63.5807	57.7015	66.4304	60.1987	62.8584	61.4831	59.192	64.8825	60.9885	63.6151	63.1875	57.3215	62.3477	55.4418	52.6074	55.9836	58.4737	53.7406
g__Spirulina	60.462	67.2011	71.5594	71.3303	64.8039	76.8038	79.6079	67.6222	74.4811	72.7822	48.0503	50.0515	45.1925	51.1892	51.4237	53.433	52.4403	49.8713	52.3572	52.934
g__Martelella	59.9207	60.6254	60.5696	61.1126	58.0396	51.3917	49.9406	59.2106	56.0036	51.096	74.4565	59.5119	74.1027	64.5756	69.7991	67.6326	64.7871	54.1094	56.163	57.929
g__Candidatus_Tagabacteria_noname	52.8072	58.9623	49.6011	45.7753	40.3835	66.2181	70.4137	60.7786	58.6681	49.3891	64.6667	57.0463	53.1563	63.7737	54.5152	70.7499	74.1157	70.2986	73.7294	75.1212
g__Aliiroseovarius	59.2545	64.9744	71.5849	72.8221	71.6164	68.6729	65.1505	71.2203	71.0038	68.6464	60.9946	45.0854	60.2007	54.4258	55.7491	55.0618	50.7183	45.9856	45.3623	46.1717
g__Puniceibacterium	41.3508	65.792	91.7741	86.4661	80.1822	74.4917	55.2707	77.0897	77.0625	58.9832	76.8207	30.2703	76.8627	54.8547	58.592	46.9926	55.4493	34.5574	34.2072	25.2615
g__Roseobacter	47.1356	63.242	75.4297	72.4826	63.3542	66.3343	54.2168	67.9915	67.0163	60.1548	72.7606	41.3406	71.1247	62.2119	59.7427	56.3885	62.7975	51.1785	41.1332	44.8533
g__Pararhizobium	45.8995	63.8294	85.0523	73.2044	73.0849	63.0136	51.9507	68.4007	64.0162	59.3411	79.2718	42.5981	72.811	56.2318	60.2933	52.8781	53.7869	43.321	42.9026	37.6637
g__Malikia	63.9193	63.866	62.1187	60.8288	68.7066	60.967	67.0084	64.2432	66.3124	68.8525	49.9633	59.049	53.8802	51.2704	56.543	53.8933	49.2998	53.1709	51.7019	57.4642
g__Starkeya	65.7197	69.3928	59.6807	61.0267	59.5799	50.8257	48.3335	53.3415	55.3857	56.2418	70.9479	53.9748	70.7319	57.7606	67.1231	59.6929	61.9906	55.2455	52.6694	53.2695
g__Serpentinomonas	43.2608	51.0557	57.869	53.3306	53.7981	52.4251	50.6393	52.6794	57.4292	52.6753	64.7438	61.6058	65.5946	66.8573	68.6917	64.4834	62.7248	64.5871	64.2704	70.7582
g__Desulfopila	58.0067	56.8348	51.971	52.5392	47.6326	63.3977	58.8309	54.5617	55.6032	54.6553	67.5274	53.291	62.3945	59.1369	59.4726	62.3304	68.2884	64.6869	66.4855	56.8454
g__Aliifodinibius	61.972	68.5336	61.7428	67.9736	59.0424	68.243	67.2809	65.068	63.8663	63.869	51.1896	46.5022	51.4844	54.8975	46.8958	51.8362	57.4523	56.2051	56.2872	52.4285
g__Candidatus_Handelsmanbacteria_noname	74.7533	68.3872	56.3726	57.8362	47.035	57.2629	65.3983	58.7881	54.4321	57.5246	60.4284	53.0125	52.9481	54.7008	55.4682	55.5854	59.81	63.5143	55.6676	55.085
g__Fermentimonas	56.7716	46.267	40.43	41.014	33.4432	60.0775	61.3924	56.9622	57.4635	45.0942	59.0718	51.6885	44.8225	64.2682	47.4736	65.9202	80.2836	81.8975	90.7778	75.5717
g__Candidatus_Niyogibacteria_noname	40.0453	33.3748	33.9083	31.2516	31.0607	36.2333	40.8621	38.8647	35.7672	35.9318	74.8244	71.0127	71.7852	80.1407	76.073	78.9365	87.37	88.0221	86.9228	87.9484
g__Ktedonobacter	60.6095	68.3206	55.8186	59.3283	53.6103	56.0772	54.6652	53.9758	49.8558	53.0913	67.9097	55.5087	62.0965	60.0773	60.1621	58.0359	62.8092	58.0106	55.0592	55.0137
g__Celerinatantimonas	55.4919	60.2337	66.0809	59.5909	61.3592	63.4277	56.3094	62.0808	62.3085	61.982	51.3124	58.5077	53.5609	58.3505	55.2898	55.6086	49.6431	53.909	58.0074	56.7385
g__Blastococcus	89.5917	79.8654	52.3879	57.6311	54.4463	44.9725	47.514	44.0067	44.1381	48.4457	64.8329	55.6635	66.5806	62.1366	65.5577	60.8564	61.7071	56.3191	53.1428	46.1385
g__Salmonella	60.0119	68.907	69.0106	64.1586	60.0822	58.1558	61.7652	63.3775	57.0693	21.3018	59.9887	58.9233	48.7531	66.1807	13.625	59.2957	67.9078	66.5116	66.3906	64.2835
g__Agaribacterium	50.2585	63.5951	64.5466	60.3417	57.7146	63.9768	68.9514	56.3013	73.1936	56.6709	53.4237	53.4998	49.4464	51.288	50.8299	56.7397	55.0637	56.7537	57.4565	52.6664
g__Kiritimatiellaceae_noname	65.4375	49.8761	46.552	47.0364	42.2156	53.6777	56.2315	55.6177	51.5287	49.8686	57.7668	67.2378	54.1088	60.8385	52.6888	62.8744	71.007	70.8924	69.4917	63.5811
g__Rubritepida	66.3034	70.1234	62.6279	63.5824	68.4423	62.2611	60.5527	55.998	56.3518	65.02	64.9753	43.9766	57.5548	53.5419	54.5503	54.9356	48.5602	50.9777	45.383	41.1508
g__Caulobacteraceae_noname	54.7267	65.7082	71.3465	70.2281	66.2023	66.2457	67.3283	69.2213	69.4574	67.6636	49.6019	43.897	50.5787	52.5078	51.7122	46.4896	44.2752	47.0462	44.8063	45.6724
g__Clostridioides	50.875	58.6552	59.5638	55.8301	60.8363	50.68	51.1283	51.5851	51.3705	6.9063	61.6724	54.9948	56.1072	79.3631	13.6031	66.7787	77.8022	77.4132	78.8789	77.6029
g__Chrysiogenales_noname	62.0414	65.3627	64.5518	62.7363	63.7624	63.465	69.4566	69.566	67.6373	64.0595	49.511	46.4539	50.9533	44.7539	49.8309	49.1015	47.4523	50.549	50.5033	49.6957
g__Salipiger	50.4733	65.3634	67.6792	69.6196	61.8819	59.2925	50.7085	60.4453	58.1396	51.3577	71.242	41.5015	67.6848	58.7299	61.3701	54.0047	57.4093	47.076	47.4318	39.4204
g__Confluentimicrobium	46.7128	65.7553	84.0616	83.2398	79.3378	68.8696	52.0566	75.2672	70.6446	60.8777	70.8413	33.4839	69.8877	47.7026	55.4921	43.5208	46.1667	32.1345	28.8851	23.8141
g__Desulfocarbo	53.4993	54.9222	65.0252	61.9256	61.937	66.3953	67.3796	64.2108	67.2413	66.2603	48.312	49.9684	49.1218	53.6868	48.7253	46.032	53.7799	52.5703	55.4467	49.9265
g__Marinifilum	63.0633	54.993	50.864	52.9776	44.2945	63.5543	63.821	59.1074	57.5263	55.1454	56.9959	46.0632	45.3981	53.3303	50.4234	53.5569	64.7731	65.9662	71.0467	63.2941
g__Kitasatospora	72.1309	58.8916	57.9208	52.1539	68.3556	52	54.6379	50.4618	55.2348	61.4665	58.7233	58.1931	63.3522	52.0794	58.5792	53.7999	55.7088	53.1288	47.7114	50.2212
g__Alistipes	67.255	55.2833	52.0407	50.329	41.3033	60.4473	63.6555	60.2112	56.259	54.5353	56.9405	47.3756	44.3467	55.8911	45.7712	56.1566	65.8628	69.4598	70.593	59.6805
g__Eubacterium	66.1509	61.0533	51.9504	52.94	43.1018	67.1082	69.184	62.9551	62.5404	51.0953	51.7982	45.9323	39.3045	53.7388	41.8117	60.0925	56.9926	71.0123	66.1072	58.3342
g__Ktedonobacterales_noname	55.8684	65.2746	63.4123	67.1271	63.5621	57.9388	56.8149	55.8532	62.1974	59.4396	54.7555	59.6585	55.3768	49.9019	55.7767	53.8257	49.5998	47.2447	51.7693	47.4542
g__Candidatus_Harrisonbacteria_noname	43.5872	36.2375	33.7224	33.4361	30.0631	43.8011	45.5697	37.3358	42.9802	32.468	70.8454	62.0386	64.4534	71.3019	59.119	76.3608	83.7504	87.9917	94.1342	82.456
g__Actinocorallia	51.6343	62.0943	67.5493	67.6911	63.5069	57.4432	57.3271	57.9814	65.8676	60.0543	54.8724	55.9298	56.3104	45.3718	64.3279	54.3751	45.1234	48.8854	46.9515	44.2407
g__Luteitalea	58.6332	60.1377	61.852	62.4011	67.7213	58.8516	59.3288	61.1533	64.8378	64.7721	50.5993	52.1165	59.0006	49.7773	55.8115	49.558	48.6105	47.2878	48.8699	45.8312
g__Ahniella	59.3349	62.5818	65.2164	61.6502	62.1183	62.0183	60.3796	63.6991	68.0466	66.3904	49.8865	45.5332	49.5095	47.3318	51.1801	52.9935	47.4554	49.7239	49.0055	50.6138
g__Azorhizobium	56.8389	61.0322	45.8794	46.5005	51.219	48.3057	48.9902	49.6552	47.2557	53.0181	66.4943	57.751	65.7719	60.0037	61.626	58.5613	66.8572	52.046	60.2996	57.1443
g__Alkalispirochaeta	48.9085	53.2484	50.4014	52.1261	41.3062	55.408	46.4744	51.3886	50.0495	45.3533	57.6104	54.9323	59.0366	63.2015	59.3493	62.1021	61.8795	65.956	68.0773	64.599
g__Paramesorhizobium	50.8345	58.9341	53.6863	53.0325	49.0692	52.1933	43.8964	53.4238	49.8539	44.7119	81.6201	44.4349	66.9557	59.0779	62.083	67.8685	63.7572	55.5909	52.4049	45.7553
g__Pelagicola	47.9055	57.8829	57.1227	58.7654	53.4591	49.1389	44.0349	47.5633	49.938	43.0969	62.8566	49.3628	63.0453	60.4036	59.8653	60.4914	64.7338	61.3222	63.1389	52.5792
g__Niastella	51.2343	52.4239	53.4145	52.6615	52.5953	54.5163	53.4168	55.1449	53.0777	51.8707	54.0986	50.2079	54.2624	56.6625	53.6751	53.7876	63.284	63.513	64.892	59.9065
g__Belnapia	62.3781	72.6197	66.0971	67.8993	68.6367	58.8707	47.8774	55.7406	55.9687	55.1623	65.9666	43.7099	62.3653	48.7259	57.3008	47.1998	51.1381	42.8027	38.042	34.6036
g__Chondromyces	53.9268	63.6192	65.8061	63.9312	64.0605	70.0191	67.3669	66.3634	68.4634	70.0398	43.368	38.7303	44.1067	45.2814	45.0947	45.956	45.8308	46.1697	46.3912	46.7102
g__Primorskyibacter	37.9103	63.48	86.1354	84.7895	69.5339	72.3363	50.5119	74.2365	75.7471	55.2111	71.6374	22.8207	73.7865	45.8803	53.1837	39.6643	46.1597	34.0763	21.8561	21.8302
g__Geovibrio	41.0366	44.86	44.5156	43.432	37.9009	48.2742	45.0166	48.0499	47.4068	39.5843	63.1438	56.4821	57.2576	64.0847	61.0899	63.2168	69.2353	68.3254	72.0987	73.6641
g__Denitromonas	57.776	56.6769	58.242	56.7035	59.2825	59.1477	61.555	57.3219	60.6737	64.7964	49.0927	57.0327	46.5182	48.5735	46.9873	49.7304	49.8396	46.6987	50.185	51.0805
g__Nibricoccus	51.1497	56.4741	56.1671	52.5187	50.4201	63.3875	58.4342	63.2967	61.3961	54.8647	47.0071	40.33	45.6289	53.551	46.2212	52.3083	54.6605	61.153	60.2001	56.2179
g__Saccharicrinis	60.1703	44.2281	41.0631	39.9249	28.6769	65.0571	64.2333	56.359	61.8318	46.4053	50.5228	48.2171	35.6317	54.9938	42.626	53.3985	64.0905	76.7899	79.5686	71.569
g__Gordonia	75.7659	70.4865	48.0777	50.9848	51.9912	43.9403	43.3665	41.3653	42.1729	42.3385	59.4491	52.5582	57.3188	55.3214	58.2613	57.6115	60.0095	56.8971	57.1846	56.6646
g__Phaeospirillum	62.1439	67.881	51.77	58.659	45.9389	46.4691	44.9794	46.6492	41.2311	43.2349	64.301	56.6074	55.8012	52.1061	55.521	56.6704	62.2379	54.8294	58.026	56.4342
g__Monaibacterium	26.063	60.0218	100.357	88.5099	80.7308	77.241	50.8392	84.8295	84.8226	60.4505	73.8147	14.0268	66.8613	42.6376	46.8615	36.1549	36.2694	20.3148	14.8764	11.0693
g__Lactobacillus	59.4982	62.914	50.5846	54.9411	44.9397	49.8182	59.8458	51.1412	49.363	21.4359	56.94	53.2017	52.399	59.7898	25.16	62.1212	63.4938	66.7894	65.7899	60.9686
g__Geomonas	44.4731	47.6646	49.6459	45.9954	37.6644	48.0973	49.3473	51.7719	43.8954	41.2686	59.0287	53.4752	55.7028	61.2672	59.6229	62.1226	63.2981	63.3726	66.5471	66.5146
g__Enhydrobacter	76.6621	71.3745	51.0529	58.884	51.2796	43.7502	44.1406	44.5992	40.4465	45.0422	63.0376	50.6211	56.8436	51.3393	55.8075	52.1647	60.9747	53.9185	50.5655	41.7886
g__Kofleriaceae_noname	50.9472	60.5273	61.6675	63.9735	62.9393	62.7674	59.9595	62.3042	60.9069	63.9453	43.7185	45.364	47.7564	42.8786	52.404	41.7874	44.4627	46.1135	43.7491	41.0145
g__Pleomorphomonas	59.2634	62.7715	60.5431	63.1437	52.819	54.531	51.4363	51.164	56.0746	48.3922	61.5457	41.5885	58.2033	52.1212	51.8818	51.8961	52.0364	42.2153	44.9275	41.414
g__Fimbriimonas	55.9091	53.4495	58.8831	54.9668	62.4847	52.3987	48.5005	50.5032	54.4011	55.6116	49.9394	49.7095	52.7929	49.6848	54.1804	54.3533	50.4882	48.7825	50.8194	49.7628
g__Microscilla	46.2503	54.1889	58.3501	55.2804	56.5435	53.9222	53.6283	57.3878	58.5059	52.7465	49.8603	52.8667	54.7808	51.7957	55.3612	50.0918	49.5589	46.6812	48.9103	50.6433
g__Deefgea	50.6094	57.302	57.267	62.1078	60.8712	61.08	52.9096	61.7733	58.6411	54.2754	44.2051	49.4	47.1939	44.4037	55.647	46.9909	44.778	46.2514	42.8729	52.0085
g__Rhodosalinus	32.9751	59.9856	92.9566	83.7272	82.5502	70.9648	50.3994	70.4405	80.5421	60.8098	65.9837	20.1736	63.5364	44.5882	45.3673	35.1702	34.2377	23.5029	17.5243	13.7113
g__Sediminispirochaeta	46.5075	32.539	32.4844	29.4194	28.1431	41.3017	45.6451	37.5514	37.902	34.7512	66.1942	62.0923	51.5098	69.9231	55.4276	61.3396	68.5843	88.3056	81.2397	75.9046
g__Mongoliimonas	60.1096	59.8926	53.936	55.0993	52.8662	47.7931	45.3076	46.286	50.021	47.3191	61.0742	46.2222	56.0241	51.0398	56.359	54.8212	57.1989	49.4161	48.7126	42.1454
g__Oricola	42.3157	58.7458	64.9979	68.3469	57.5331	53.1683	42.4603	64.1163	62.5071	47.1726	66.4998	36.516	56.3656	49.2822	46.4418	53.5583	45.041	48.157	38.6476	38.7805
g__Hydrogenimonas	76.9614	82.8354	69.7773	74.7547	51.894	83.9352	88.4162	92.5733	87.9732	59.9478	25.064	21.8003	23.2276	26.4997	22.3483	26.4554	28.6098	29.4335	36.8999	30.8734
g__Candidatus_Melainabacteria_noname	51.0479	51.1645	44.7863	42.2066	36.532	47.4341	46.8373	46.1654	43.2938	40.2226	58.1472	50.0575	50.5454	57.1082	50.8825	62.4155	65.963	65.8385	68.1106	60.6279
g__Denitratisoma	75.38	55.1378	54.3814	59.5798	67.5845	68.0532	79.5835	66.2931	66.279	81.2523	31.0665	62.3447	35.2968	34.41	32.7691	33.7439	31.7761	33.4509	30.5742	39.4995
g__Cocleimonas	50.1447	59.6048	60.2647	51.2121	53.6519	52.9562	50.817	51.3588	49.3357	52.053	50.8099	45.3379	52.3066	43.0396	53.9219	60.6649	51.8866	53.5901	49.0769	44.0224
g__Labilibaculum	62.7942	44.0358	41.7798	43.3568	33.983	58.8099	60.9629	57.2049	53.9265	45.2403	47.048	43.9243	37.0701	51.0197	40.1811	54.8438	59.0001	62.6678	72.8647	61.2387
g__Syntrophobacterales_noname	61.1759	48.2866	47.4725	48.6651	40.9604	55.2272	58.5319	54.778	51.9523	50.5533	47.474	49.5603	42.079	51.2908	42.7302	53.5171	58.8087	56.4214	57.5462	53.1134
g__Saccharomonospora	58.387	48.0842	52.5873	48.557	52.7266	50.97	52.3492	46.7626	48.7883	52.6483	50.0442	56.1868	54.8644	52.1355	55.9046	52.5992	47.8207	51.1389	48.5497	45.7607
g__Salinibacter	58.1585	60.9374	59.5303	56.7763	50.092	53.9825	53.6948	53.7451	53.6824	52.6389	48.8547	45.6853	49.6389	43.4938	48.7833	50.3463	45.9979	46.9826	49.658	44.0786
g__Cronobacter	33.887	40.4585	40.788	41.6204	39.5562	44.8178	42.8906	43.9574	47.0111	36.3469	60.0411	54.5331	53.5696	63.0344	52.5601	62.5635	62.2278	71.3682	70.3538	65.1298
g__Oceanobacter	40.8072	44.4514	52.0317	45.0044	46.4697	47.4397	48.5647	47.9718	47.9919	45.5966	49.5071	56.0824	54.3028	58.4022	52.7058	51.4867	55.3266	58.4021	61.4773	59.2212
g__Sphingobacteriaceae_noname	40.7544	45.8624	42.9735	41.6373	34.6516	55.549	48.7966	49.0843	47.1477	42.7756	54.5096	46.4767	45.0403	56.1316	48.4471	52.4875	62.2261	72.1404	69.1927	66.3554
g__Polycyclovorans	44.79	45.1736	52.7619	48.3907	50.622	47.033	49.5032	48.5903	50.3328	48.3182	53.3592	50.7981	53.0226	54.2715	54.1483	54.9187	52.5884	52.5682	54.2396	53.2361
g__Candidatus_Portnoybacteria_noname	40.0686	39.9342	33.6026	34.3501	28.5307	40.4299	37.6115	39.3056	37.0849	33.5175	63.4561	51.7843	45.4082	66.2797	51.5774	67.7333	72.6633	80.1998	82.8892	70.3148
g__Conexibacter	51.3388	52.4236	49.1108	46.289	44.0689	43.0286	39.2722	43.4279	40.4332	46.1926	54.6739	50.0929	60.4177	59.4652	59.8546	56.7206	52.7726	56.5781	55.0132	55.5251
g__Actinomycetales_noname	61.0172	54.0936	53.8682	53.1377	55.5455	49.2106	51.4829	49.3652	46.0716	52.7745	46.2184	56.3084	57.8419	44.4945	52.9908	50.6203	49.2431	45.3895	45.3588	40.0992
g__Cylindrospermopsis	57.7559	48.3779	48.3475	50.9511	55.1553	46.718	49.4785	47.9789	49.6406	53.1044	51.4502	59.6996	52.1106	49.7055	54.9666	51.8554	49.257	48.5205	45.9532	42.7145
g__Actibacterium	29.4694	56.7445	85.0445	78.3614	69.7194	65.9952	44.341	72.7682	70.98	50.618	67.1329	20.1253	62.4371	43.605	45.8376	39.8119	41.8455	24.3059	24.1133	17.0165
g__Ferrovibrio	70.815	64.3254	48.5738	49.2926	50.8002	43.9459	46.1542	43.0422	42.7988	45.4466	50.9996	47.511	49.5622	51.3117	53.9639	51.7299	55.5957	49.3368	46.6331	46.3922
g__Rudaea	51.0521	52.024	57.6423	56.675	50.6346	54.76	54.153	50.932	54.0105	49.1156	49.2258	47.6077	46.3017	46.3797	50.3965	48.1809	46.2573	48.5399	46.4245	47.1479
g__Geothrix	60.8304	46.4293	47.7619	51.6769	52.119	49.3895	53.7299	47.4479	52.057	55.4463	50.5672	50.3218	52.8249	49.8502	51.3557	46.7641	50.1058	46.6247	46.0077	42.4185
g__Bacteriovorax	38.5057	29.8373	29.3433	27.3331	19.9329	34.9427	42.7576	31.7569	34.1867	27.8701	62.6156	62.9263	47.7932	65.465	51.6889	65.6237	74.4153	84.1394	91.5761	76.9749
g__Sandaracinaceae_noname	45.4233	49.2392	48.4515	49.1406	42.3576	60.1188	64.826	59.5916	59.4275	52.1854	42.9639	38.4359	37.2788	46.9852	38.0712	47.0899	50.5114	52.8878	58.789	51.5602
g__Levilinea	51.8757	58.7648	39.7966	44.1368	41.2306	45.4421	44.2843	41.207	34.981	41.9345	60.9095	51.9005	50.5036	52.9634	53.0379	55.3691	62.4076	54.1146	56.9387	52.3153
g__Candidatus_Viridilinea	53.3111	63.0462	42.8576	42.7246	40.4775	41.2502	38.6479	41.79	38.2386	37.353	64.4641	53.053	56.4016	50.5927	56.4079	55.7983	59.4685	51.572	51.6966	51.94
g__Lentisphaerales_noname	69.2075	62.0024	55.4875	60.3911	57.6377	56.943	64.2217	63.8618	62.5994	59.4066	38.8838	39.323	34.5933	37.1217	35.7607	35.4941	37.0239	42.2408	40.623	37.372
g__Ferrovum	49.2336	47.1927	46.521	44.717	42.939	54.6345	51.7205	52.2521	55.7528	49.9468	51.4713	47.1586	45.4897	48.531	41.4655	51.6625	49.0755	51.2737	53.1742	52.6974
g__Prosthecomicrobium	70.3564	64.0794	45.6472	51.2758	47.4963	43.8168	37.8142	38.2028	37.4183	43.5426	59.6413	46.7588	53.7127	48.2973	55.5382	50.1355	57.8591	46.8224	45.7499	42.0259
g__Pelagibacteraceae_noname	30.392	40.5644	42.9608	38.588	34.5037	44.5032	41.9633	46.3619	46.4736	36.5006	56.8307	47.6854	49.1386	59.1246	50.6396	58.3469	57.8387	70.1431	70.8101	62.7372
g__Butyricicoccus	57.1171	58.175	49.6513	54.3631	37.1257	61.5374	61.7942	59.0419	56.0625	45.7086	43.4517	32.6399	32.1851	44.0522	35.7707	49.7113	50.3784	54.9922	56.1478	44.0822
g__Cystobacter	53.3482	49.8599	47.8099	49.0646	48.5289	42.6314	43.6017	42.0447	42.1849	43.8495	55.2235	50.5711	54.6153	55.1786	55.6378	52.1791	55.5242	44.9667	47.2603	49.5746
g__Oharaeibacter	38.7736	53.5136	70.3436	67.9579	65.5808	57.9966	45.8288	59.6166	62.9757	50.1749	53.9914	32.8847	60.0935	46.051	44.7872	42.5399	36.5682	32.3014	31.5765	29.7746
g__Cytophaga	63.3382	52.9651	44.8823	47.6144	37.5101	59.7576	61.1008	55.7083	57.7757	48.6302	43.9151	42.6195	33.8313	40.7414	37.1443	44.8454	51.3118	55.9444	54.8901	47.3462
g__Varunaivibrio	59.7947	66.2042	47.6143	48.2132	40.5598	38.0752	36.8132	43.2755	40.7134	39.164	64.6386	52.8404	50.3631	51.0935	56.4232	52.7479	58.8633	49.5506	43.0468	41.7886
g__Oceanispirochaeta	52.9957	42.5425	36.886	40.3026	31.8792	51.8096	54.1237	50.7244	50.1675	40.4305	52.4243	44.7971	41.367	52.0018	43.7784	51.4053	58.532	61.2266	64.5925	54.4008
g__Brucella	37.8844	46.7846	46.843	46.1873	38.5558	44.9361	43.1976	49.4391	43.437	40.8027	61.7032	43.3092	57.2821	57.8957	49.2148	56.5798	57.7504	52.5018	56.7432	44.7014
g__Oceanicola	35.8522	54.0779	74.5451	63.7355	61.9803	57.5356	43.4811	59.618	59.7481	49.6845	62.9325	23.7923	60.7994	48.9843	48.422	43.5918	43.9665	31.2018	24.978	23.2846
g__Pleionea	42.2659	49.0176	51.9333	52.1534	52.6423	49.4861	46.7769	48.9596	46.1475	47.3207	44.9811	46.3621	50.6791	49.9408	53.6507	47.5609	48.9935	44.2283	48.296	50.7043
g__Candidatus_Amesbacteria_noname	47.759	40.1374	33.8803	35.1387	24.9973	43.5137	50.9654	39.2782	43.1744	32.1218	55.2741	41.2971	38.5735	58.6778	40.1147	63.4227	63.1677	76.9674	77.8274	62.1248
g__Brevinema	66.2846	57.8212	54.1689	50.8427	42.9964	75.3612	71.3629	67.298	67.1289	55.7863	34.1159	27.2422	26.8295	34.9309	27.8985	39.7665	37.0142	41.8482	45.6925	38.1635
g__Brevefilum	54.8758	47.9393	36.1288	39.943	33.9413	48.8192	49.9645	40.8971	42.5873	41.3235	57.63	44.3783	41.3081	47.2913	43.8594	55.2604	57.6417	60.1915	63.4737	53.569
g__Jhaorihella	21.1306	53.031	85.7598	81.452	74.8881	63.5857	44.8096	74.2055	71.4749	50.9319	62.6893	15.5993	57.4496	39.7826	41.5204	33.7868	35.0873	20.7511	19.2748	13.5207
g__Candidatus_Liptonbacteria_noname	33.1644	24.3434	23.5959	22.6182	22.3111	30.8696	31.1777	29.4341	26.8648	25.314	65.7898	59.9911	60.7608	67.2229	58.9489	63.5026	77.1081	76.0497	84.3391	75.8763
g__Bacillales_noname	23.5492	36.0102	39.6254	35.4829	28.4324	42.43	41.4826	42.5941	40.9603	37.2354	53.1306	44.4638	51.773	61.3057	55.0676	54.5698	60.3916	64.1603	66.2806	75.8343
g__Leifsonia	54.3821	56.5262	55.1975	56.1887	54.7135	55.5117	57.044	55.1397	56.0889	56.4644	40.5242	37.2946	42.6034	40.3597	39.6224	39.5376	39.2737	38.2158	39.6829	38.4638
g__Brenneria	48.8179	52.9336	49.821	53.1667	47.6299	59.3786	54.7471	54.736	54.2872	52.3041	42.5508	34.8121	38.584	42.2753	39.6061	42.4855	41.5306	46.2414	45.587	44.0312
g__Syntrophobacteraceae_noname	41.2828	48.1103	43.248	44.7814	41.7698	45.8248	43.1787	48.7228	43.1505	44.4389	52.7109	47.2777	52.0618	51.4374	50.6655	45.2508	54.5005	49.9263	47.4107	48.9372
g__Thermoclostridium	49.6779	46.6216	39.0863	43.5837	28.1144	50.356	51.7999	46.4673	48.2392	36.9982	47.2161	38.819	34.8537	53.5399	36.7217	50.5472	57.3479	63.1309	65.5528	53.6103
g__Cytophagaceae_noname	49.1854	39.9123	33.7763	34.2096	33.2231	45.7879	47.0512	44.2677	43.4493	41.9069	49.7018	59.3772	39.3451	48.6542	40.6754	47.604	55.3471	59.22	63.4442	62.2426
g__Thioploca	49.3727	51.3512	54.407	52.9645	54.4837	48.4602	45.881	50.6821	48.4915	49.0655	41.4052	43.3594	45.3004	46.0521	46.6147	44.8591	42.8565	38.579	40.2227	43.2175
g__Deltaproteobacteria_unclassified	42.611	45.514	39.7523	42.6045	39.5291	43.3043	42.464	46.5247	42.041	40.3576	51.8072	47.2895	48.832	53.5177	49.4185	52.566	56.4542	53.5873	49.3093	49.5679
g__Granulosicoccus	39.3308	51.6262	56.4956	55.8034	56.0034	50.161	41.3142	52.5308	51.743	46.056	49.3163	39.0824	52.1445	45.4558	49.4133	43.587	45.3661	39.8014	36.0561	35.7276
g__Roseospirillum	75.9459	81.4833	63.6585	68.8928	62.3323	57.7887	53.9899	61.3545	52.8636	54.9969	36.9497	30.3362	30.2752	28.0072	32.7311	32.0639	31.586	30.2602	26.7057	23.9093
g__Rhodobium	66.2446	61.8654	39.9558	45.0531	41.9374	38.3709	39.4114	36.4974	33.6783	41.7089	57.0951	49.1126	48.9413	46.9292	50.1355	53.0437	51.8191	49.8302	43.7024	39.8909
g__Leisingera	37.1335	45.3241	50.5179	51.2252	50.6317	43.9381	41.8168	49.8632	48.7163	42.9833	56.7366	39.2665	52.8211	50.4935	50.0509	50.835	42.5026	43.4951	43.6649	41.3784
g__Oceanospirillales_noname	48.5164	54.328	54.7097	56.844	52.94	50.645	50.143	52.5084	55.2286	52.8794	40.1091	44.3544	37.5182	40.0965	43.2348	40.3511	39.6789	37.612	37.3155	41.9619
g__Desertimonas	82.6548	58.1569	35.9162	41.7255	46.3525	33.3388	36.2247	33.2955	32.8803	40.2529	54.3893	51.8356	57.9813	47.5518	56.0338	45.201	45.7101	47.3868	41.447	42.6139
g__Kribbella	56.0968	62.8571	51.7636	52.0208	43.5312	41.8279	38.3395	36.7646	39.8773	35.8322	54.0671	39.1798	53.4872	51.3502	42.3419	46.1858	52.813	49.8022	44.9978	37.4407
g__Aminivibrio	29.3217	38.9365	39.0594	41.9225	33.4601	40.5858	43.0085	46.9492	38.5822	35.2356	53.9314	42.2742	50.1746	54.0783	58.3477	55.8779	56.093	49.1918	56.5438	66.0758
g__Catenovulum	42.6641	46.6577	50.8573	52.2337	51.7944	47.4107	46.8566	43.3058	45.7251	48.7654	44.9143	44.5625	46.6507	43.0209	49.978	45.2664	42.7855	42.0565	43.3878	50.3495
g__Derxia	55.4426	52.2033	58.7055	54.2517	59.7647	54.3007	56.0183	55.9777	55.2304	55.605	36.3853	40.9495	40.3095	36.7652	40.368	35.0437	34.6252	35.1828	33.5884	36.722
g__Wohlfahrtiimonas	42.969	52.0397	51.3815	53.124	45.8006	64.4403	58.3913	64.0955	57.5308	55.3824	33.0591	32.8753	33.2637	36.2041	33.8902	36.524	37.9633	38.5038	43.4892	46.5094
g__Sphingomonadaceae_unclassified	50.7685	57.4049	41.1406	43.7971	39.776	40.7826	40.0712	39.3186	41.7705	41.7231	56.6388	46.0348	49.1971	45.5581	50.2449	49.1408	56.6314	43.0834	46.876	36.493
g__Chloroflexales_noname	45.0387	64.773	50.5846	52.4473	44.5621	45.4901	42.2851	40.9657	42.6696	44.1473	53.6808	40.6587	50.9597	43.7662	43.0374	44.2555	48.0764	40.3265	38.5943	38.773
g__Citromicrobium	28.953	50.5337	68.9325	66.8358	59.2751	60.4304	42.6625	65.0317	61.2174	46.7947	62.8915	20.7687	56.4544	42.284	41.608	35.6528	40.1591	24.4325	21.7672	16.6259
g__Methylomagnum	49.6428	57.0885	50.2888	50.3749	45.1974	42.716	41.6867	40.2265	46.6512	46.1188	48.3073	50.0102	47.2208	37.4847	50.1326	45.885	40.7775	37.7492	39.983	43.9753
g__Methyloceanibacter	54.5357	50.6936	44.1318	45.7102	42.9415	42.8584	42.6178	43.1043	39.0723	40.1189	52.134	40.5803	48.8982	46.3851	46.4074	44.1395	53.3124	46.2224	45.2472	40.7902
g__Fluviicola	53.6447	39.8619	33.8955	39.0375	30.1444	41.1363	43.7446	42.6539	43.3159	39.5294	43.1554	37.8085	39.0717	48.968	39.7544	50.6096	53.2418	64.8315	66.7436	57.222
g__Rahnella	44.5458	54.0979	56.8032	52.9015	51.9774	43.0317	43.0898	45.8815	52.2251	48.3736	40.902	47.3408	46.4864	37.2455	50.9832	38.712	38.0612	37.9654	37.5766	38.3484
g__Paucimonas	44.3474	47.2389	49.1846	49.6796	53.1671	48.8061	45.2105	47.3962	50.5306	47.511	39.7203	41.753	44.5197	42.66	43.9325	41.8867	39.7642	42.1242	41.6282	41.8108
g__Anaeromassilibacillus	39.0872	37.4732	37.3185	36.8505	25.2527	45.0776	44.5117	47.2355	41.5995	31.1587	48.5216	38.6583	39.0764	50.9173	38.9163	52.7322	57.9324	65.7907	63.5811	56.1992
g__Nostocales_unclassified	48.5101	50.3897	50.8119	54.3557	49.4545	47.7953	44.3372	46.5004	43.8119	50.05	40.6529	36.7692	45.0157	43.0748	42.5177	39.7566	41.7136	32.9769	34.8731	45.2577
g__Euzebya	65.945	55.5816	35.4783	41.2727	40.8208	34.8245	32.6312	30.9714	33.8581	37.1491	51.7877	44.8828	52.8661	44.6407	56.1593	47.0558	44.0655	43	40.2444	43.8605
g__Thioflexothrix	41.9919	46.9301	54.0943	48.154	45.8174	46.7523	45.8867	44.5138	47.0967	45.8753	41.79	40.5723	37.3348	41.3642	41.9437	40.9496	39.1234	41.3168	41.5464	42.3724
g__Yoonia	30.5197	48.824	67.0975	66.7508	57.4965	50.6453	40.202	53.3256	56.8016	45.7104	54.994	20.3601	54.1509	41.3786	39.8266	33.432	42.8755	25.2497	24.6242	20.8935
g__Modestobacter	37.3556	49.7692	60.5012	51.7036	48.4467	49.4865	42.2357	55.8799	51.0149	41.9544	56.6838	24.746	51.4261	42	41.5194	38.3364	40.5561	30.1465	29.9516	25.0178
g__Desulfallas	47.4048	46.1167	36.4477	39.0526	35.1382	40.3586	40.1429	38.2668	39.1327	39.3133	50.4928	41.3855	45.66	46.0997	43.3368	43.9253	53.7475	49.5565	43.6595	45.3525
g__Mariniblastus	49.2958	42.2729	43.6275	43.2231	46.3246	40.0412	44.1133	40.7248	42.9721	47.3851	45.9662	46.1595	44.8317	42.0863	46.134	41.4873	42.2737	38.6345	36.0155	36.2393
g__Jiangella	54.2843	59.6269	46.5922	44.6554	41.4325	37.576	34.0965	36.9494	34.2067	39.8388	46.5693	36.428	50.1377	47.4451	47.4908	40.6209	46.8911	40.6462	39.5631	33.4439
g__Hydrogenoanaerobacterium	46.184	48.9861	44.918	46.5126	28.7102	55.2978	62.585	54.1691	50.2353	38.5632	34.4974	23.5747	26.1012	39.9286	26.5757	39.5594	45.8927	50.3212	51.1739	38.1601
g__Hyphobacterium	45.0558	49.6109	51.3337	50.3331	49.2205	46.4812	50.7873	48.859	51.4777	49.634	33.5922	37.9423	37.1694	34.9583	38.2601	35.5308	34.1357	35.1123	35.1989	36.9917
g__Humitalea	49.1136	52.9393	50.4035	50.6464	51.2244	44.2003	42.462	43.5309	39.5857	46.7234	45.3808	33.8842	44.8476	37.926	40.5569	39.6808	36.1207	36.6775	33.3702	32.3229
g__Halobacteriovorax	40.0138	35.9167	28.6603	26.414	22.4111	39.0107	40.5294	37.5498	35.1428	30.0386	47.5407	42.8755	35.165	49.9975	35.4715	52.8401	55.6619	64.6874	69.3784	61.4655
g__Prochlorothrix	39.2482	46.2518	47.6612	45.8652	42.7021	55.0888	57.7623	56.3029	49.8372	45.7679	32.2241	31.0566	31.5381	36.6578	32.4248	37.9684	38.5413	41.1188	40.6536	41.6591
g__Adhaeribacter	46.8626	36.1275	33.0071	35.3947	26.9344	45.2862	44.7904	44.1856	43.3316	36.1212	43.999	37.1148	32.838	44.6601	32.1808	47.6466	51.1661	56.9437	59.5872	50.6421
g__Arsenicitalea	38.7851	50.3246	59.9847	56.1939	51.9993	46.0512	38.5621	45.6357	47.5317	41.0766	50.619	28.9049	48.9425	41.4755	41.8667	37.5959	37.6538	30.8337	28.1366	26.2499
g__Dongia	58.9752	57.6468	36.131	43.4129	37.5149	34.065	30.645	33.5174	31.6247	35.4222	49.8582	44.6293	45.3597	44.2128	47.2311	45.1234	47.2555	44.4076	39.9548	38.9703
g__Siccirubricoccus	47.6749	58.9179	47.8075	50.0178	50.5477	44.2153	33.8825	42.8091	39.933	42.3515	49.9496	30.9209	47.3983	37.6328	41.3067	38.3163	42.5033	33.6163	32.389	28.967
g__Ammonifex	50.4959	43.9673	40.3525	41.9786	46.8161	37.9418	42.1448	37.9914	40.2969	43.7456	43.9794	46.3465	44.0506	41.2885	43.3642	42.3166	39.8894	38.884	38.8908	35.718
g__Lonsdalea	38.8982	45.3197	46.443	45.8756	37.7665	44.5711	42.7422	49.305	42.1793	37.8173	39.576	45.5221	37.1737	39.1025	44.2057	42.0767	33.6846	44.4956	38.4274	41.4625
g__Muricauda	39.3027	39.5318	45.7988	46.3065	35.6486	51.156	45.1683	53.6764	53.4598	37.6011	44.8805	28.9788	38.4124	40.3046	32.3289	39.0056	44.4606	40.1453	44.2949	36.1748
g__Candidatus_Cerribacteria_noname	62.4027	46.4992	42.4404	41.9865	32.8989	56.1265	60.5873	53.6149	48.3727	46.9028	29.3343	21.9298	25.2449	33.8398	25.5405	35.7754	41.009	45.1003	45.0476	35.2532
g__Edaphobacter	45.0879	48.5293	49.4851	51.5332	49.2871	50.3218	47.4784	49.6285	52.5918	53.5593	31.2313	32.0474	33.1121	33.7965	34.6538	32.3758	35.1283	33.2872	30.59	35.3896
g__Nitrospira_noname	44.4498	48.6097	40.8903	42.205	36.6011	41.99	44.0181	38.535	41.6835	39.6457	43.7605	39.9574	41.7193	38.6805	39.1498	42.6975	42.2134	40.481	44.175	37.5201
g__Rhodanobacteraceae_unclassified	37.0458	43.1984	45.6308	49.7646	53.6965	33.7268	38.6714	38.7044	42.1043	47.9252	39.1577	42.2234	47.464	41.2431	44.9087	40.5255	38.5929	34.1966	33.7026	34.9006
g__Longilinea	44.5145	52.9746	41.8117	42.0322	39.081	43.8618	38.977	39.7997	38.2141	42.9523	47.5892	37.456	40.3724	38.4887	38.1264	38.5513	37.5331	44.2478	41.3378	39.4291
g__Proteus	51.7523	50.4379	43.3699	44.323	50.0494	52.311	53.9869	49.0685	46.7876	53.1559	38.7639	29.1359	29.9604	31.0107	26.7397	32.7636	32.8677	38.5437	35.1744	36.4762
g__Williamwhitmania	79.3283	52.7646	48.9317	47.6563	41.1926	70.4922	74.9693	66.5788	64.0175	57.5874	18.9352	19.3167	13.674	22.5518	14.9568	23.938	24.5681	28.8807	28.7645	25.5784
g__Runella	43.5078	35.3625	30.5632	29.3307	26.6454	37.3083	40.8479	37.6599	34.5511	33.5267	44.2289	42.4991	35.3894	45.5421	37.5061	48.2886	50.0807	56.9518	58.2742	55.9124
g__Campylobacter	48.5672	57.8849	44.3517	45.7385	33.424	54.8352	54.4731	59.7439	58.4773	39.8448	31.3176	24.7182	25.8859	32.4265	26.4195	30.9887	37.1932	39.1444	40.9194	36.1671
g__Kocuria	30.0373	41.7986	53.7152	53.427	48.8859	42.7783	33.6446	49.9053	47.8457	38.4159	49.2387	29.4343	49.6573	39.9555	42.8976	40.9008	38.8441	31.0443	30.919	27.7683
g__Methylothermaceae_noname	36.585	41.7006	41.0212	38.8903	45.2914	41.6851	39.1827	43.3357	43.7581	41.775	39.3765	39.3445	44.6337	42.7844	42.258	43.8114	38.3573	38.4392	39.2274	39.574
g__Prochlorococcus	25.9516	34.3077	34.7145	34.5441	31.5779	38.5888	33.2959	39.8731	35.0938	32.2414	41.3588	40.7052	42.836	49.1938	45.167	49.5177	51	54.7974	53.9193	51.6537
g__Aidingimonas	28.6765	35.249	31.395	36.0123	30.6632	34.6278	29.5448	37.5758	35.2633	30.8515	45.8711	43.4862	46.3892	51.1222	47.6685	49.8107	51.1849	50.5789	51.8563	52.469
g__Dehalobacter	41.3914	38.5915	33.9876	37.4083	24.4211	38.3986	41.6524	38.0344	38.7029	31.2439	43.704	35.0922	39.1582	47.0592	36.3153	44.5868	48.5862	52.3175	58.1033	50.5324
g__Methylophilaceae_noname	49.0934	36.8595	34.2896	37.0528	34.6336	44.8013	44.1672	46.0997	41.3645	41.6842	37.6338	45.9019	32.6616	37.3768	36.137	38.8935	40.0884	45.7269	40.494	47.9147
g__Aeromicrobium	38.2368	43.4222	37.7826	40.7474	36.7307	35.1161	33.6218	35.8667	34.5647	34.0494	45.538	44.4541	48.8476	44.9725	49.4523	41.7411	40.6692	44.508	38.4899	42.1626
g__Limnobacter	25.9692	35.5319	37.6183	37.2114	31.6415	35.9746	31.4983	39.2177	34.3587	33.058	45.5554	35.0633	45.1844	47.8097	45.5764	47.96	44.973	54.2705	50.2648	51.5554
g__Neorhizobium	45.9653	43.4096	32.2058	31.7749	28.9056	33.668	29.2897	29.9488	30.9284	33.7273	47.7019	44.066	48.5886	47.2896	46.7544	49.1101	47.952	44.2414	44.8334	44.6147
g__Tranquillimonas	35.6991	49.6858	65.9568	57.3696	52.7095	46.8076	37.2071	46.9684	51.3324	41.3549	53.3575	20.2464	48.9402	34.9737	38.9457	29.3422	32.461	22.1389	21.4024	16.8746
g__Labilibacter	46.5002	35.3714	32.8188	33.469	24.5754	45.0223	48.8243	43.9931	40.3919	33.3431	37.0996	33.521	26.7203	40.5666	27.6906	44.4896	44.1191	55.2785	57.1374	52.7268
g__Nitrolancea	51.472	47.5648	32.4024	34.5655	32.9255	34.1745	35.7709	32.4641	31.1763	33.0902	47.2981	37.1882	42.5786	43.2161	44.9945	49.6363	46.7311	39.9894	43.8274	34.547
g__Papillibacter	46.8747	44.2934	45.9264	44.5613	27.9734	51.4285	51.5951	47.8609	49.3603	36.5125	30.4757	22.3724	24.5873	36.6828	26.9748	38.806	44.4694	41.1619	47.7935	34.9577
g__Antarctobacter	30.1871	41.5689	53.8036	52.6751	49.901	43.853	36.1954	43.611	48.1488	38.0001	54.2456	22.3883	48.7222	38.1842	42.2392	36.9804	39.4013	29.0095	24.0166	19.9446
g__Anoxybacillus	39.1547	35.5998	31.4561	35.375	28.9881	45.229	46.0495	42.4804	43.7958	39.5855	37.4595	34.0476	33.4736	40.6522	35.6672	39.0235	42.2132	48.7311	48.6593	44.0831
g__Sinobacterium	40.1579	42.1193	46.4513	43.4199	43.0789	41.4387	41.94	43.3415	44.6936	42.4419	34.4705	35.439	37.487	37.7025	39.1037	37.3661	34.3995	36.2148	35.1248	35.1946
g__Thalassolituus	46.115	40.4929	45.4954	43.7052	44.7834	40.358	44.9482	49.1997	43.9876	40.8476	30.7303	37.7213	40.1165	34.3382	37.3981	33.3195	32.2108	29.1668	35.5254	34.8735
g__Mameliella	28.1854	44.4392	60.4074	60.1771	53.0266	50.2674	37.6792	51.8159	55.0357	41.238	51.7401	16.882	44.3289	32.7585	36.925	30.4785	32.8388	23.3193	17.5862	15.7839
g__Actinoplanes	52.9551	49.0874	41.1688	43.1874	35.5873	34.8749	31.3099	34.0046	30.1257	35.6286	42.821	37.4319	44.961	37.9944	40.3882	41.0122	41.8321	38.6288	37.4673	31.5598
g__Melioribacter	45.6086	30.9108	34.4159	30.8057	23.5723	43.9456	46.2964	39.0818	39.115	32.3077	40.3011	34.5126	29.0211	40.2133	27.8078	38.8522	46.079	53.2194	55.1443	50.7941
g__Solimicrobium	40.6736	42.0298	45.7496	47.3577	47.6704	45.1268	46.3786	45.366	45.0417	44.765	29.6183	33.3939	33.7746	34.9654	31.5333	32.233	33.453	35.6009	32.7406	33.7873
g__Sterolibacterium	30.5009	33.6801	35.6345	33.8367	33.3738	35.0047	31.3126	36.2594	37.1553	32.166	42.8185	40.8898	39.4781	45.0735	40.7698	43.9565	44.4223	48.3267	48.368	46.8517
g__Rhodopila	42.5247	42.117	35.845	35.7921	33.7984	33.4074	32.0523	35.0756	32.107	32.4347	45.3812	39.5187	39.2578	41.6305	43.6045	44.1867	46.479	42.95	43.9333	37.5515
g__Tenacibaculum	40.1233	30.3689	28.463	28.4252	22.5037	37.8643	39.8985	35.0728	34.0264	29.2822	42.945	40.767	30.4536	43.5437	35.9628	44.1762	48.9224	57.7052	56.4616	51.9267
g__Cytophagales_noname	43.6598	36.2136	35.0674	34.6812	31.8241	42.1619	46.8604	38.416	39.1828	35.2942	37.2593	34.7809	34.5339	34.4298	33.2286	38.638	40.8158	47.8559	45.4138	47.2918
g__Soehngenia	40.1135	45.4346	42.3395	44.2317	37.6768	40.7389	42.9138	37.775	35.806	7.6462	40.2733	38.727	35.0802	46.9811	6.4303	43.6639	46.2852	49.2956	46.7652	45.0489
g__Corallincola	30.6729	32.8557	37.4707	33.7081	34.3318	35.2663	33.4574	36.3351	33.2126	30.533	40.5288	38.9251	41.2194	45.0276	45.6114	43.8214	42.2688	42.3012	48.2841	42.8459
g__Candidatus_Bipolaricaulota_noname	40.65	46.7832	36.5026	37.9357	31.6982	34.4789	32.4022	31.7436	28.5475	32.5815	47.5442	35.6409	42.6425	40.1941	42.0007	43.329	45.4352	42.4503	40.5323	35.4261
g__Nitratiruptor	66.2438	75.4853	55.4572	62.1517	40.0131	71.3618	70.535	70.2671	69.0655	50.6487	11.8849	10.4821	9.8845	14.2158	11.0036	14.7142	14.5267	15.7008	17.8078	16.5829
g__Rhodobiaceae_noname	34.1455	37.8647	36.9433	33.8198	32.7854	32.3945	28.43	34.1924	30.9211	31.1361	43.4348	40.2952	44.759	44.3194	45.7881	43.0358	43.2742	41.9745	44.8825	42.9868
g__Mycoplasma	40.4344	38.5426	37.6359	35.9902	34.1292	35.0218	38.1701	34.4483	36.4689	5.5828	47.5115	42.1389	33.4256	48.5854	6.7964	49.6298	49.578	54.177	47.5542	49.7558
g__Thiomargarita	41.8589	45.0682	42.4079	44.1162	42.2097	41.2912	37.4114	37.7962	41.9231	40.1922	35.3888	36.2447	34.6582	33.7948	34.3257	34.554	35.3406	34.7352	34.2026	34.1252
g__Lachnospiraceae_noname	42.7191	37.479	39.3831	34.8679	25.6196	43.8336	45.7147	43.3631	39.6079	34.9244	35.3456	29.728	28.7625	38.3993	26.5664	36.3102	45.4541	46.4818	43.7065	40.7449
g__Chthoniobacter	43.9339	35.1684	37.7843	37.6581	35.422	39.9165	36.1589	37.2343	37.9354	37.767	41.8192	33.6066	33.3296	38.0181	36.2153	37.4269	36.2158	41.0658	39.7805	40.5234
g__Schleiferia	32.4211	23.9242	16.7299	20.9041	13.9455	28.69	30.3836	25.2881	22.5183	21.4852	45.6321	42.5425	35.9225	52.6849	37.5733	54.3864	56.5561	63.2753	66.4724	61.5067
g__Candidatus_Firestonebacteria_noname	51.4504	37.4569	37.5731	35.2949	29.249	54.1216	60.618	51.4634	48.1538	39.4635	25.991	26.613	21.7697	29.0344	21.2819	28.5484	38.0709	43.6941	39.5327	32.5513
g__Anaerophaga	42.836	30.9673	27.52	28.4758	23.1939	38.9461	40.0392	34.7978	35.6575	31.8145	38.4531	32.0092	28.3815	43.0689	29.7712	40.259	45.2178	53.4031	51.2887	53.1192
g__Moorea	39.5605	43.7292	36.3245	35.6308	32.3553	35.2497	34.3197	35.4692	33.5182	33.2319	42.8765	32.8861	35.965	38.7768	38.2296	40.7013	44.3795	40.2584	40.1092	35.5068
g__Acaryochloris	39.3826	43.5628	38.4061	39.7863	36.3041	39.5922	38.9017	38.1423	39.0564	36.992	37.3633	31.4108	37.7958	33.9394	36.128	35.364	35.2768	35.4071	38.6819	32.8081
g__Tropicibacter	22.5757	39.3713	46.6247	48.7015	42.3395	45.634	32.3268	43.7061	46.9119	33.9938	51.5342	21.4968	44.1463	36.6961	39.3171	33.8111	39.9725	30.014	24.8523	19.3162
g__Candidatus_Berkelbacteria_noname	29.843	26.2926	23.948	24.3375	17.0532	29.8943	33.8866	32.0849	30.9036	23.004	42.6095	37.0947	35.0771	45.8804	34.7464	47.0965	49.3242	60.0391	62.3998	51.6123
g__Nitrobacter	44.9032	39.7604	32.5206	34.3447	31.4149	32.8066	29.0916	28.2626	28.7466	32.8125	47.0548	35.8839	43.5924	33.6738	41.5305	42.9842	43.9935	40.4669	36.0489	36.1014
g__Aerococcus	34.46	41.2684	39.9831	45.7591	35.0109	37.931	40.9641	38.3041	42.963	32.1762	32.0525	36.146	33.307	31.561	38.816	39.6341	31.9327	35.5648	30.8381	32.4874
g__Salinivirga	47.397	35.0597	33.6869	33.8117	26.9155	44.8845	49.5576	40.7336	42.5584	39.3344	28.9654	29.9045	24.4369	34.5754	26.8244	33.4889	38.859	41.3491	39.9169	37.2761
g__Candidatus_Fermentibacteria_noname	38.5258	32.8628	38.6451	37.1634	32.2164	47.1771	39.8522	39.3119	41.5571	33.6218	37.1593	28.615	34.1106	34.5287	32.8617	34.6724	36.8083	36.9817	36.3526	34.8164
g__Chryseolinea	33.4955	32.9848	35.5385	33.8578	30.8964	34.9335	34.3919	32.2711	34.9831	30.6639	40.784	37.3119	36.484	37.8295	41.0195	37.0358	39.0305	40.3399	40.407	42.586
g__Wenxinia	26.1775	42.5606	60.7291	56.7372	48.6894	43.9035	31.8726	49.0237	47.9167	36.4937	49.0547	16.3471	43.3961	30.1693	34.9537	29.1714	28.5429	19.9124	17.4677	11.941
g__Haematospirillum	50.2612	57.6198	52.3145	58.5866	47.7428	47.6871	45.8053	50.371	46.0746	48.6273	23.2477	21.8175	21.8795	18.8105	22.2565	20.9317	25.4833	22.0824	18.9931	21.228
g__Arsukibacterium	35.2199	42.39	43.0906	41.3184	42.5489	41.3646	42.495	39.5367	44.5983	44.5128	28.2794	28.5658	32.0391	30.3382	33.2526	29.6076	29.7328	26.5271	30.0555	29.7628
g__Lachnoclostridium	39.1043	37.773	35.8208	33.5622	21.6894	38.4775	41.0466	34.6496	39.5958	31.1835	34.6649	29.8055	28.9213	37.3142	27.1465	35.2673	38.7724	43.295	45.5641	40.557
g__Lawsonibacter	34.5468	32.6973	27.8277	28.4653	25.5531	32.0754	36.5016	31.5816	30.0485	30.0208	37.1314	39.7368	32.6536	39.8836	37.5559	42.2506	48.8954	43.9238	39.4536	38.6364
g__Anaerotruncus	41.3344	40.9419	40.0118	36.776	25.6559	44.493	40.7654	46.0627	41.6643	33.1472	30.099	22.8455	24.6024	32.4439	25.0637	35.4088	36.9638	40.8515	38.8141	31.3476
g__Alkaliphilus	33.2941	29.4647	30.8891	28.7499	18.6697	38.093	39.4627	37.8987	35.0055	27.0652	40.4624	32.5764	26.7113	35.3959	27.4263	38.5772	46.4371	48.4711	50.7992	42.4686
g__Reinekea	20.527	28.9064	28.8565	28.7827	22.2635	31.1809	28.1477	32.771	29.5956	24.7649	39.3189	33.8801	35.7616	45.6093	36.1305	42.9782	47.9793	51.1	50.4118	48.5414
g__Gallionella	38.5272	39.9649	38.6834	37.4363	35.8651	38.7724	41.9521	38.1063	38.0452	42.6753	31.8313	43.5499	29.0487	27.3713	29.7231	32.9803	27.6439	29.7041	29.5375	33.3291
g__Tolypothrix	34.7316	42.1779	34.4279	36.0639	28.5247	32.8378	29.3522	31.4236	30.6503	30.607	38.2833	31.3414	42.0912	35.0079	34.8855	40.3868	43.9255	37.8849	34.4021	35.6979
g__Azohydromonas	46.004	43.4996	40.7985	41.9513	45.8605	33.0736	36.8511	33.8678	36.0209	40.0357	32.9117	35.752	39.1378	24.4413	36.7148	30.7156	29.0387	26.0197	25.8516	24.7005
g__Methylocapsa	46.1993	46.7429	32.5158	35.4692	29.8607	24.3369	27.1789	27.3687	26.9742	29.0459	44.4715	36.0288	37.968	40.8	37.2859	36.214	42.705	40.1266	32.1466	28.7594
g__Alcaligenaceae_noname	28.3517	36.1955	33.7153	35.371	34.0483	27.8296	28.5773	32.3645	30.7587	32.9021	36.5217	31.2723	39.4339	40.157	44.06	39.2697	38.5785	33.1422	38.5898	38.6201
g__Syntrophaceticus	20.2989	29.337	29.8288	27.7489	25.6273	31.3445	27.827	33.1784	29.9313	25.7198	37.5205	34.2221	39.11	41.1315	40.9631	40.0603	46.4402	44.9161	48.1423	45.1828
g__Labrys	38.4679	42.845	38.6796	38.7647	35.712	33.4752	29.4998	32.8884	32.0273	29.1575	40.1035	28.6348	40.0538	36.6133	39.0907	33.5966	37.0784	28.8898	31.4326	30.3004
g__Porphyromonadaceae_unclassified	24.0993	25.6305	20.0524	20.5978	14.4295	23.8552	24.6788	25.6714	28.0288	19.7219	47.0384	31.8527	31.8399	45.6369	35.5117	46.4247	60.052	60.042	60.7391	48.4375
g__Thalassococcus	20.1803	42.4852	64.9671	53.2656	52.3086	41.61	28.8973	49.6885	49.9623	38.4737	42.9059	11.2594	45.8731	27.835	34.1533	22.0013	25.2624	17.3118	13.766	11.1895
g__Pararhodospirillum	50.0796	52.1252	37.7255	40.463	34.8124	34.0919	32.2037	37.0955	34.4553	35.2227	36.1862	32.3296	30.4342	27.1742	32.0929	31.4992	34.0921	29.4129	26.8617	24.9916
g__Vallitalea	42.9009	33.9838	32.6621	31.5258	22.3307	44.2318	44.8156	40.1484	42.7461	32.6981	29.7712	27.6672	24.2204	33.7447	24.0953	33.8327	36.204	41.1485	40.5904	33.1151
g__Limnoraphis	25.473	25.4468	25.3925	28.1559	21.1659	26.5131	24.6492	26.888	27.0911	21.2067	41.72	46.2664	38.2173	42.8976	37.545	41.0298	48.4168	50.5824	47.0514	44.9861
g__Brevibacterium	41.8127	43.8081	43.9092	41.5146	47.6165	38.7396	38.5166	34.7117	39.8417	41.7486	30.1496	29.1536	28.4998	28.0338	29.7632	29.3066	26.3801	26.907	24.9159	25.3095
g__Candidatus_Staskawiczbacteria_noname	26.7764	20.8063	19.9934	19.8746	15.1825	25.3267	23.3231	22.5429	21.8498	20.0085	44.0585	39.1536	40.3866	46.3904	36.9648	46.5909	48.5195	57.1488	60.9878	52.8631
g__Rhodovibrio	45.7355	50.1609	37.1086	39.3606	36.7433	32.452	28.6274	32.199	32.3059	31.7121	36.1818	32.0096	34.0496	30.6657	35.738	34.075	35.8284	28.6207	28.6459	22.5756
g__Limimaricola	23.3063	37.2077	55.8533	50.9967	47.2842	44.6881	33.9935	43.2376	45.7135	36.4573	45.0102	17.1842	41.5313	29.0996	30.0862	26.2072	26.7819	18.5377	17.4471	12.4822
g__Candidatus_Riflemargulisbacteria_noname	38.2275	30.9354	29.6833	29.0865	27.0205	39.5912	39.744	35.7298	35.4449	31.6518	33.4061	29.4609	28.907	36.1538	30.074	36.0895	35.6798	40.0128	38.459	36.6237
g__Candidatus_Terrybacteria_noname	22.8887	19.5161	17.9249	20.172	15.565	22.7617	21.892	21.6917	20.0258	19.322	44.1828	39.9102	40.5247	47.4325	39.1686	47.4985	50.0433	56.7829	59.1053	54.1331
g__Mycobacteroides	37.1204	38.6363	36.6415	38.073	33.3707	35.3378	35.6929	34.2003	32.7426	20.2076	33.4626	31.0602	35.1689	36.4505	20.3164	33.4867	35.5679	41.1356	35.4283	36.1169
g__Kangiella	34.1844	37.9385	37.8434	35.5127	33.9072	34.7941	34.781	35.0833	30.5218	4.4541	35.7704	36.3638	33.3541	44.4253	4.0358	39.1352	41.2703	45.2835	42.6449	37.8804
g__Poseidonocella	26.276	41.1335	51.7072	47.3537	41.6358	41.3453	34.6413	48.1882	51.7789	37.2791	38.8505	14.7239	42.2901	29.2043	32.0625	24.1583	26.6798	19.6991	17.1978	12.7439
g__Flavonifractor	36.8048	37.817	37.8393	35.8923	23.7845	44.9548	43.7064	43.3661	39.4456	30.9133	27.1063	19.2858	22.7732	28.8714	23.5008	33.0382	37.8733	36.3026	44.7321	30.5043
g__Thermoflexus	36.8817	46.6853	30.3832	30.4541	28.108	27.2338	26.1615	24.2423	23.8197	25.1836	44.3299	34.0424	38.6081	35.8784	37.4875	41.8137	40.6072	35.2058	34.9483	36.1217
g__Solirubrobacter	34.506	34.8575	25.4799	27.2465	27.2171	25.5095	24.5512	23.901	21.949	26.5709	41.2195	38.292	42.3466	41.4065	40.6311	42.4115	41.7613	39.1854	37.9303	36.0362
g__Propionivibrio	35.0514	36.0453	38.0332	35.9232	39.7335	35.0939	36.2193	34.8239	36.2279	39.0572	35.2449	33.3967	32.7733	27.619	32.4577	27.9376	30.2494	27.6535	27.062	30.9197
g__Swingsia	35.8994	40.3056	43.1204	51.8325	45.642	46.0293	40.215	42.731	40.7558	45.9802	24.5154	23.5033	25.8544	23.9039	26.052	22.4926	23.8679	25.3975	20.315	22.8584
g__Skermania	34.2723	38.5777	41.0538	37.4421	34.8083	42.29	41.4087	34.6303	36.8989	39.1022	25.0254	31.4302	27.9026	25.4	29.8532	31.4664	28.4599	29.7809	29.8589	30.184
g__Aquabacter	37.1681	38.2876	37.3348	35.5889	38.6314	32.0499	29.6535	28.0783	29.7692	31.9074	41.4739	26.3113	37.8625	33.9911	36.4127	33.014	36.2294	26.9176	30.3678	27.8138
g__Thermoflexia_noname	35.082	42.2523	31.2672	34.9222	31.9935	30.0491	28.5098	29.9517	28.5045	29.2484	39.3047	34.9787	40.3823	32.9205	35.1503	33.9655	35.7696	32.2882	29.3111	32.8987
g__Acetanaerobacterium	41.0328	38.2141	34.2879	35.6243	24.3382	43.2544	40.8163	39.5082	39.2002	30.5484	26.5904	19.9545	21.8884	30.3125	22.7873	31.4595	35.0981	38.1051	41.2096	29.4877
g__Candidatus_Aerophobetes_noname	37.4921	37.2316	32.1986	29.7913	25.3267	30.4202	31.5882	29.0002	30.1195	27.6485	37.9069	29.9822	31.6785	37.4234	32.504	35.4301	39.9607	36.8747	36.9267	33.0686
g__Porphyromonas	29.5977	22.7867	23.1788	21.4677	15.4494	26.0423	29.0919	27.0016	25.8228	22.8255	39.4918	33.9909	29.55	42.5373	31.5809	45.1369	48.5335	50.1549	49.6364	48.299
g__Plantactinospora	32.7958	37.501	35.7634	36.9704	35.1988	33.6401	33.0908	34.845	34.7539	35.3224	31.8832	29.6615	35.7832	32.4023	34.3684	29.3878	30.1877	30.2546	30.7366	26.5852
g__Tibeticola	33.2921	36.7166	43.361	43.2489	41.6386	36.8092	33.8254	36.9958	38.7229	37.569	34.7029	28.7266	35.304	27.2431	34.1583	25.4972	22.8154	22.5128	23.2113	23.9438
g__Nocardiopsis	48.5385	47.73	33.7913	35.107	32.1011	29.8685	28.2237	28.4134	28.2763	28.8857	36.1537	27.3407	36.6926	33.58	33.9945	27.9917	33.88	29.6545	32.3815	25.4072
g__Roseibacterium	15.7789	34.2578	53.7756	55.8006	44.8923	50.464	34.7321	50.8983	53.3805	37.931	38.6879	9.9991	39.1921	29.9467	28.5998	20.8498	23.033	14.6207	11.696	9.3703
g__Georhizobium	23.3231	35.6957	45.2552	44.9492	42.125	41.5354	28.8633	40.0426	43.3285	33.5655	39.47	18.2928	40.3142	32.3132	33.4475	27.894	29.5124	22.6402	18.2006	16.8229
g__Neiella	29.2826	32.9363	38.6927	35.5526	39.5087	32.7425	31.5972	32.8172	36.8915	37.0792	29.3435	31.7868	36.7609	29.7183	35.1504	31.2922	29.0559	26.8603	27.7316	32.3309
g__Cesiribacter	32.3739	33.82	35.7531	33.8283	40.5655	34.5147	33.9661	35.4759	31.6797	32.624	31.5855	31.6899	36.4969	28.2174	34.1258	28.3558	34.5942	26.5882	27.8031	30.5129
g__Methylosinus	38.7449	38.8718	32.6137	35.7789	30.6402	30.3186	27.451	30.1867	29.656	26.7067	41.1865	28.6863	37.9825	36.346	33.1081	35.3578	35.1268	29.7167	29.495	26.1675
g__Candidatus_Lindowbacteria_noname	38.5154	31.3305	32.5641	32.3763	32.9738	32.6763	31.9218	33.3312	34.743	34.9375	33.317	33.3757	33.422	31.555	31.95	31.9992	32.3401	29.8073	30.9221	29.5637
g__Castellaniella	26.8208	29.3824	28.878	27.1512	28.8402	30.9449	31.7083	30.9029	28.424	30.6295	33.9802	35.5288	33.6975	33.7694	33.2543	35.7927	39.0444	37.1878	39.4471	37.5334
g__Glycomyces	37.9681	42.8652	40.0342	39.5109	39.9052	38.6006	35.633	37.0363	39.7679	39.7926	25.2644	24.2416	29.6572	27.2291	29.1397	25.2843	25.2738	24.2087	24.2405	22.774
g__Rufibacter	33.3847	28.3417	26.7227	28.7297	21.7469	32.9516	36.2181	32.2364	31.9286	29.1663	31.2526	29.1931	28.255	34.6237	27.2387	34.7214	38.0414	41.3707	40.9262	40.8953
g__Candidatus_Colwellbacteria_noname	19.5129	16.9495	15.9929	17.4628	14.4115	20.0206	24.4226	21.9278	19.1682	17.3763	40.5179	43.516	37.732	43.0167	36.3315	47.732	50.9133	52.2144	56.0353	50.3397
g__Geosporobacter	34.4962	31.3195	28.718	26.0175	19.8028	35.7624	32.1239	28.6231	32.5719	24.952	31.6333	28.8097	25.278	35.4499	26.8483	36.5362	39.0969	40.8782	41.8986	36.6121
g__Andreprevotia	38.5958	38.2288	37.2035	37.8214	37.0778	36.3434	41.8035	42.3193	39.0763	41.7424	25.0735	25.217	26.8366	22.1507	24.1701	26.3546	27.7011	21.4144	21.8468	25.6439
g__Alsobacter	41.8088	40.3241	31.8506	36.6446	33.4741	31.5997	26.7883	29.7095	28.9892	27.3935	38.4749	24.8403	38.3013	31.4306	31.3737	31.8328	35.0463	28.0721	25.4849	22.4188
g__Alicyclobacillus	36.6412	36.0635	30.1483	34.2357	26.5858	31.707	34.5763	29.8918	32.0475	30.7572	31.7067	27.4776	32.1667	30.693	29.167	31.1042	34.1389	32.8469	33.6936	30.0522
g__Flexithrix	28.8908	25.3247	23.157	21.853	19.964	30.5242	30.13	27.5144	28.9501	25.4962	34.5345	32.5656	26.5667	35.8673	29.776	38.7438	40.2447	45.0322	48.3993	42.1074
g__Gloeothece	25.6024	31.9033	32.1833	32.6599	27.0289	29.6896	30.4523	30.0715	30.9436	28.645	33.5809	29.4153	33.2726	33.8331	36.8424	35.7742	35.8823	33.0204	30.1087	34.0352
g__Hydrocarboniclastica	21.9462	26.3411	28.1587	26.6872	25.6379	28.4854	23.6715	27.5436	25.9677	24.9483	35.389	34.603	30.8206	39.0068	35.0213	35.472	36.3318	40.5025	39.4132	39.3189
g__Chlorobi_noname	33.7562	25.6567	24.5674	23.349	19.1049	34.6873	33.9798	29.8612	30.1131	25.062	32.8759	29.5838	23.9544	34.9745	25.4843	33.1842	38.1022	42.7248	43.4082	40.2403
g__Rubricoccus	24.3899	27.4345	28.4554	26.5061	25.3876	22.7312	22.5876	25.0732	24.3332	25.2404	37.8899	36.4683	39.9273	35.1656	42.5714	34.7915	35.2364	36.0878	36.9096	35.9699
g__Yangia	19.259	35.4046	52.6643	47.9404	41.8593	40.6193	30.3552	41.988	43.9359	31.1193	37.005	11.4647	38.453	27.5101	29.3701	25.2259	24.9907	16.7739	13.7879	10.99
g__Phormidium	35.9648	36.6482	28.235	29.4326	24.5518	27.587	28.623	30.937	26.7148	26.243	32.7357	31.4409	31.6164	29.8793	29.8754	31.5729	39.7878	36.3247	31.2542	29.1925
g__Sulfuritalea	31.526	36.652	35.062	32.6276	32.2946	33.0019	32.9785	34.1362	31.7881	31.966	28.1146	29.5121	33.7033	28.305	31.136	25.5782	28.608	26.9749	26.4116	28.1918
g__Desulfotignum	34.8399	32.3826	26.7229	27.6244	25.2348	29.751	30.5291	31.5186	29.3928	27.1241	31.4843	28.4375	28.0459	33.4836	30.5063	32.5903	32.3445	33.9521	39.8857	32.376
g__Amylibacter	18.6936	36.6783	51.2389	48.151	42.4128	42.1028	27.2124	42.436	46.9394	32.2572	39.5201	12.1391	38.1221	26.5635	27.033	20.4936	23.5672	15.2376	13.044	10.2046
g__Schlesneria	32.1155	30.3212	34.5217	30.5625	30.2322	33.2841	32.6159	29.5673	29.7418	33.1452	28.4437	29.2425	33.4431	32.0243	28.9367	27.9309	29.8595	29.4724	29.5592	27.2482
g__Marivirga	43.1391	30.1248	33.7814	30.4664	28.252	45.5816	52.14	40.8545	42.5249	40.4761	20.6476	22.055	15.3856	19.4737	15.6304	21.8849	27.2626	27.5232	26.6912	28.0381
g__Thermotoga	29.1236	31.9988	24.7876	29.3762	23.2438	28.2249	28.9453	28.4083	26.4298	30.6982	35.7389	33.8117	30.4764	33.5641	28.7874	32.7113	36.8955	35.9004	30.1304	31.5147
g__Larkinella	35.01	28.6533	27.455	27.9081	19.591	31.1667	30.6189	29.7507	30.7537	26.2209	32.0403	24.5273	25.3537	31.8614	27.4696	31.4664	36.3254	39.4565	36.8793	35.6394
g__Magnetovibrio	39.8201	41.3275	28.1244	35.5033	30.4117	29.0072	28.3209	28.9088	28.5464	30.0703	31.6963	26.1245	30.5924	27.1082	27.7156	28.1612	32.6139	28.7657	26.2062	23.8998
g__Zavarzinia	32.9307	30.7632	21.1403	26.9787	23.6175	23.4046	22.7164	23.2703	22.0119	23.4638	38.9313	33.5097	39.6487	30.5159	40.5782	36.8572	39.0145	32.7719	30.5068	29.1587
g__Simiduia	30.8155	34.3203	38.2772	36.7801	35.1636	40.2625	37.7254	38.6635	39.3068	37.4757	20.3312	23.382	22.969	23.1519	22.7872	24.6192	22.6194	23.1819	24.2044	25.7195
g__Desulfitobacterium	33.9405	29.6603	26.9488	27.3234	19.6858	37.0079	33.5117	32.4089	32.4595	26.0322	28.0396	24.3013	21.5795	28.0269	22.5888	29.0161	33.4175	36.9515	44.303	34.5425
g__Thermodesulfobacteria_noname	31.098	29.5658	29.284	28.3103	28.8661	35.6841	31.7159	29.1169	31.9893	28.6604	28.6078	27.0973	28.8682	26.3549	28.5644	33.3065	29.8072	32.1458	31.8521	30.8
g__Marinosulfonomonas	14.3463	32.3132	52.5374	43.9602	37.0688	44.4805	29.8708	45.5594	51.3024	33.4158	40.9654	9.4858	37.779	26.5524	26.4125	19.0251	23.6447	12.4355	10.9276	9.4932
g__Xinfangfangia	26.0527	29.8584	25.3288	27.9546	26.7251	27.2477	25.3745	28.4946	26.7616	25.8034	38.5338	29.9613	34.2885	31.9829	33.9227	36.1068	35.6544	34.9823	29.0777	26.749
g__Seleniivibrio	11.9057	6.8283	7.5646	6.5536	5.5209	7.1196	8.4857	6.8403	8.8737	7.5043	50.567	51.0588	40.8976	52.2516	43.5722	46.6469	59.7606	55.0118	58.4279	59.5685
g__Camelimonas	33.0379	36.5637	31.2134	29.0352	31.1296	28.3828	28.5183	28.2598	25.0626	29.178	35.9491	27.1467	33.0292	26.616	31.8164	28.0638	27.4861	27.9603	27.688	26.6094
g__Candidatus_Schekmanbacteria_noname	34.8957	32.0213	25.9778	25.9208	20.193	34.3379	35.1453	32.9613	31.5202	27.6023	27.5942	24.9067	23.5135	26.5557	23.4549	31.4352	31.8282	37.3957	34.5092	30.6395
g__Marivita	22.0943	29.9346	37.9754	36.9755	33.0206	31.8504	23.9806	34.3716	34.6195	27.8358	44.1728	18.8883	35.5986	30.2902	30.3275	28.0611	30.2938	23.4035	20.8561	16.0536
g__Halotalea	23.5095	29.3389	34.1589	33.0003	32.2924	29.3767	24.3376	30.3805	29.1986	27.5033	35.639	25.7228	32.8486	28.7432	30.1522	32.3526	29.7216	28.4771	26.2429	26.3828
g__Candidatus_Komeilibacteria_noname	25.1469	19.9935	20.2896	20.3144	15.4396	25.4407	25.052	24.4686	24.3735	21.3254	35.1787	30.8949	30.2033	37.2565	30.1749	36.7511	43.116	43.2425	42.5285	38.129
g__Ectothiorhodospiraceae_noname	23.4557	28.0388	27.0579	27.4796	26.2523	29.831	28.2024	29.5356	30.9785	24.1377	26.4212	29.6684	27.9496	31.7332	30.6742	27.8725	38.9636	30.8712	33.2076	31.8328
g__Fusobacterium	30.2568	22.2134	24.0103	21.3114	17.6764	27.3898	32.736	26.5685	28.1748	25.382	31.0604	32.2574	33.0478	31.9077	32.1127	28.7924	33.5105	36.9453	34.8901	32.6452
g__Oceanicoccus	25.8981	27.933	30.8113	28.9224	27.63	26.5096	21.2437	28.4795	27.3504	25.6499	30.8639	31.2854	33.7093	30.4778	34.9632	31.8383	28.6572	30.6736	28.0305	30.4244
g__Lacunisphaera	41.6762	42.3194	39.7851	45.434	37.7168	46.1431	47.0106	48.4814	48.2775	43.6225	13.8484	13.7361	15.5706	14.2464	13.8342	13.6579	12.6971	13.036	14.0239	16.1425
g__Anabaena	26.8052	28.1055	24.1958	22.5413	18.6757	26.9933	28.0589	24.2332	28.0634	22.7508	32.0062	24.5286	30.7115	34.9505	29.1679	31.0677	37.3469	36.7185	36.8765	35.7978
g__Desulfoglaeba	26.7503	27.4646	25.2734	22.961	23.9627	22.8549	24.7499	26.3985	23.8823	23.6668	32.6519	31.8429	29.8207	33.4996	31.2926	30.3323	35.7182	31.3831	32.6506	31.7895
g__Oceanospirillaceae_noname	27.9379	28.33	29.9181	30.2151	28.9101	31.5882	31.0728	31.8454	31.7241	30.4267	27.5799	22.8479	26.4888	26.0037	26.6937	27.8186	28.8093	25.4334	27.1309	26.0615
g__Gloeobacter	37.4196	33.9	28.3015	25.205	26.6826	24.7848	24.3545	27.6937	23.2931	24.5431	29.2332	27.499	30.019	27.4707	28.76	29.5422	31.567	31.4339	28.9486	24.3809
g__Geofilum	33.5217	23.7119	22.7359	22.7613	19.0509	29.4009	33.416	29.5521	32.2131	24.1292	26.7244	23.4383	21.3164	30.4329	22.1424	27.3988	30.7942	37.3764	40.6684	32.1505
g__Thermoanaerobacterium	26.7271	20.7147	19.6594	17.7974	16.4793	25.3004	24.666	22.9627	21.5016	19.3995	34.2837	27.1962	26.9279	34.1059	25.8601	34.0398	36.8164	41.4846	47.7602	39.0587
g__Halanaerobium	33.0345	31.583	25.2358	25.986	21.7309	35.9594	33.7607	33.788	32.4967	25.1729	24.2611	19.2265	19.8516	25.8832	22.6744	27.3737	29.7285	32.8326	33.3982	26.2287
g__Vitiosangium	35.499	32.7208	28.0006	31.1083	28.8185	31.0808	35.3903	31.5592	29.5276	28.7228	27.2384	22.1984	25.3507	24.5337	22.7358	26.1478	24.7816	28.1224	22.4084	21.309
g__Nioella	20.275	30.3319	42.6635	39.9253	32.7893	34.9426	24.0805	37.829	34.2795	25.7391	39.0412	14.8759	34.0561	25.1235	28.2869	21.8668	23.6267	16.6003	16.9369	12.7948
g__Lampropedia	25.6008	27.9035	25.5899	24.6258	26.5328	27.1329	24.8366	27.1796	28.7006	26.4357	29.2684	31.2457	32.8751	29.4392	28.6963	29.7956	29.1061	27.6275	25.2747	27.9775
g__Staphylococcus	25.8727	26.8009	23.7371	23.2652	23.03	23.4556	27.8457	21.9746	23.1847	7.9633	29.0971	26.5405	24.4751	34.8923	12.2642	32.9353	34.4138	36.9733	44.3981	41.0348
g__Fulvivirga	31.71	23.9271	25.7269	22.524	18.2248	34.3207	34.2615	30.7178	30.0582	27.5592	23.7869	23.387	16.8918	25.6838	19.1032	28.6469	29.1298	34.1577	33.2575	30.8004
g__Liberibacter	12.0848	20.5265	33.7149	29.9338	24.2541	34.7129	23.7953	34.6907	40.2541	22.8441	41.7613	15.4101	36.284	31.606	27.9149	21.2294	31.1983	18.1453	25.3499	15.4114
g__Caldicoprobacter	30.54	23.9694	25.638	25.0542	15.8828	32.9336	35.6673	30.4935	29.1446	24.5118	26.1326	18.9754	19.9432	27.3115	17.8113	26.5979	30.8554	31.9183	32.5711	28.9194
g__Falsochrobactrum	26.0697	21.945	20.4458	19.5485	20.172	22.0021	19.512	19.1468	20.9578	20.6689	36.4103	30.3337	34.1341	30.1268	31.083	34.7973	29.8394	31.8936	31.8689	33.5735
g__Marimonas	25.9478	27.8095	33.5325	31.6358	28.2778	26.0008	24.8117	28.2883	30.3076	24.5353	34.5253	20.3326	30.7397	25.6325	28.4866	28.6697	24.1758	23.196	19.4425	18.1733
g__Caenimonas	24.8717	28.3192	22.1869	25.3659	22.0025	23.4574	24.2976	24.0956	24.5974	24.2603	32.233	31.3301	26.7249	27.5417	28.2756	27.6218	29.2201	27.6046	31.3638	27.8156
g__Desulfofundulus	25.0463	26.8312	18.7615	19.3653	17.1626	19.8714	20.5204	20.4678	18.9743	18.0535	35.5084	29.0568	31.8023	34.1927	28.9583	31.2421	35.3433	33.7093	35.6162	31.6464
g__Neisseriaceae_noname	24.8356	18.4633	14.1506	17.7744	16.3481	19.1656	17.3768	18.8723	17.3798	19.6342	30.6337	34.8101	26.9686	34.0177	33.9231	37.3398	35.1736	37.0891	38.3296	39.6886
g__Oscillatoria	34.1421	33.7667	24.3344	25.3614	22.8453	30.4552	27.2424	25.8231	26.709	27.2417	26.8412	21.5938	23.5081	24.754	22.3379	27.5405	27.2013	27.9475	25.1964	23.919
g__Desulfatirhabdium	25.5437	28.2873	16.9637	18.1587	18.5877	21.2021	22.6041	20.7587	19.5816	17.8101	32.7732	31.8412	27.7154	31.307	30.175	32.7137	36.7957	30.8037	32.5088	32.3298
g__Lutibacter	30.2259	21.4162	19.7873	17.0474	11.9185	27.5462	28.5346	24.9703	25.0167	18.2221	28.2914	23.6483	18.148	27.84	20.9755	30.483	35.189	41.2565	38.9654	36.4913
g__Tumebacillus	27.3793	21.2968	21.8086	20.2817	18.2382	23.5106	23.9903	22.4346	22.4109	21.1066	31.5383	26.3327	26.689	30.2252	26.7525	31.1688	32.9742	32.0691	34.4132	29.2207
g__Desulfovermiculus	27.4537	25.5595	25.2432	22.572	21.1309	25.4509	24.9239	25.2263	26.3797	24.0887	25.8035	24.4365	26.1782	28.3511	23.6944	26.9025	31.232	30.2842	29.3395	27.8682
g__Pseudogulbenkiania	23.8452	22.754	22.8947	24.3797	25.8488	22.111	29.5052	24.4041	24.2358	26.7903	27.0926	37.8751	25.873	25.8577	28.1994	23.6444	24.02	24.388	25.4901	32.7337
g__Novimethylophilus	32.3335	26.4529	27.8707	31.038	31.7931	33.5337	36.2813	31.9365	32.139	35.6949	19.3679	25.026	22.8439	17.3083	21.9727	18.8766	17.8348	18.5127	19.809	21.1812
g__Rivibacter	33.4926	33.02	26.0416	26.0396	25.0901	25.5242	26.3256	22.5754	26.124	26.6317	30.8026	22.6728	25.0512	21.8005	27.7867	27.779	27.094	27.0329	22.3553	18.4694
g__Butyrivibrio	28.5434	23.2404	20.6825	20.8559	15.5251	26.1965	29.5878	25.9539	25.4997	20.1861	27.5547	24.0222	24.3764	29.3056	21.4197	29.626	29.67	32.9576	36.3681	28.9338
g__Candidatus_Spechtbacteria_noname	18.1624	15.3443	14.163	12.4484	11.7019	13.949	18.0564	14.8013	15.0278	14.3117	32.3055	32.1719	32.5251	39.1263	34.3181	38.2433	41.297	39.5719	40.5084	41.8634
g__Pseudolabrys	35.9735	29.4295	22.0785	21.8039	22.6146	20.2511	19.2479	17.686	19.9881	20.5461	30.1094	27.984	30.9463	26.8124	28.7703	31.8118	32.9889	27.1982	26.5664	26.1338
g__Laribacter	23.8159	22.817	20.1808	21.4982	27.4465	24.1806	28.3598	26.2525	23.4274	27.0579	26.1588	34.2581	25.5405	24.3293	28.1613	26.4055	25.5136	24.7902	26.9114	30.6361
g__Candidatus_Glassbacteria_noname	37.507	25.4004	25.556	26.3014	21.0801	34.7281	36.3059	29.539	30.6175	29.1548	19.396	20.619	18.2959	21.1937	21.1547	20.4552	21.5201	24.0554	25.1305	27.7018
g__Luminiphilus	28.3027	30.0764	34.4134	31.3539	32.4403	32.5251	30.5239	30.2786	32.4943	31.5491	17.9947	23.1101	22.1517	17.2028	20.3398	18.3863	18.9283	18.7714	20.6101	22.3289
g__Hydrogenispora	28.6276	25.0192	24.2252	21.287	17.0345	28.8954	31.5551	29.1416	25.4783	23.3119	27.2355	22.6948	18.8556	23.3165	21.2974	26.5755	27.6023	29.8752	33.3311	28.0392
g__Teredinibacter	20.4594	20.0146	19.7583	19.6475	18.9661	23.9327	26.7342	24.7216	24.7316	22.1125	27.4569	22.0553	22.2057	29.9362	24.1129	31.7714	30.6601	32.6135	36.1397	34.2259
g__Melioribacteraceae_noname	27.966	18.9456	17.7487	18.5817	11.9704	26.2798	30.9633	24.9974	20.9218	18.8899	26.2505	23.7898	14.5359	29.7095	18.9056	30.4785	29.5874	39.3555	43.5065	38.2136
g__Intestinibacillus	28.9314	31.2054	27.1554	27.5303	19.7412	35.0794	31.5558	30.308	30.2921	22.948	20.2962	11.8356	16.702	23.314	16.9507	23.036	27.7308	29.244	32.1672	22.7368
g__Terriglobus	20.9087	20.2378	22.239	21.765	22.1162	22.3213	19.4533	20.4343	20.6686	18.8584	28.3023	29.6338	31.1767	29.4473	29.1909	29.7054	33.2795	30.3775	29.5035	26.7776
g__Rhodothalassium	34.7356	35.4227	28.7043	30.3442	28.0061	25.2515	23.3205	24.0229	23.1252	23.7322	29.1139	19.5264	26.2909	24.2745	22.884	22.1401	26.7061	22.0561	16.7024	17.3731
g__Candidatus_Desantisbacteria_noname	31.9762	25.4719	28.381	25.0104	20.7794	30.4202	36.2368	30.2927	31.1161	27.7623	21.643	19.8525	17.3805	21.6153	20.4725	21.7307	24.2136	21.4733	23.9691	23.2937
g__Acetobacteroides	33.4203	24.4117	23.8604	23.3619	18.1744	31.1335	39.0783	27.8646	30.2786	25.9809	18.4791	17.7109	16.3634	23.6241	17.8827	24.5074	25.4236	26.8255	29.1418	25.5342
g__Caloramator	28.3394	25.1818	22.2801	21.4319	17.1944	29.8886	31.1241	30.6719	26.2157	22.7624	25.3845	17.555	19.7645	24.0371	20.5187	25.0646	27.7735	29.9854	31.4297	24.2701
g__Thermanaerothrix	25.9515	31.8242	21.8542	21.5712	20.3247	22.4558	20.8893	18.8251	18.4048	19.7827	34.212	26.337	27.6044	28.7962	27.1655	26.949	29.1744	24.2906	29.0865	23.2776
g__Intestinimonas	27.6082	28.5134	25.166	24.2633	16.7542	32.2174	31.7227	32.7192	29.2898	23.3424	21.624	15.427	15.817	24.4728	19.216	22.4137	26.7998	31.2535	29.2818	20.3573
g__Gemmata	31.549	26.3631	23.7648	23.3678	22.9898	25.4036	26.441	24.5657	23.3952	24.6116	27.2729	24.9477	26.5397	24.2114	24.2875	24.9387	21.9602	24.8785	22.87	23.5297
g__Thiolapillus	26.1863	25.9473	23.3424	24.3681	22.186	21.3174	21.9409	22.4918	19.5232	22.193	30.1897	24.2812	30.9257	25.2128	26.5226	25.773	26.9901	26.4773	23.3336	25.0701
g__Chloracidobacterium	29.4186	29.2868	23.0108	26.7144	21.9635	23.6118	23.1388	23.0859	21.5903	23.3165	26.4151	23.1929	25.5291	24.7783	24.1213	25.433	27.5686	22.036	25.8514	22.2962
g__Methylocystaceae_noname	26.3147	22.2435	17.3822	17.562	16.8451	15.4695	15.8082	17.3513	17.1234	16.6813	29.8368	27.7856	30.063	32.1148	29.3779	31.8414	30.5811	32.1934	32.5594	32.898
g__Neisseria	26.2161	25.9271	26.567	23.5943	23.3673	23.863	25.6439	27.9706	24.4696	26.5155	22.8564	23.902	23.8515	22.7999	22.9153	24.1341	24.5606	26.0754	24.7134	20.1985
g__Halodesulfovibrio	28.6338	25.2588	21.0174	22.9717	20.6633	22.1927	22.0373	23.5685	22.2141	23.0026	25.2856	22.5991	25.807	25.5247	25.6524	28.7706	29.8837	26.7247	26.1439	20.4989
g__candidate_division_CPR1_noname	30.1148	25.829	24.0609	24.8875	27.5935	22.3061	24.104	25.586	26.0421	24.5941	25.3534	28.6964	26.7399	22.5355	22.4196	22.7124	21.7028	21.5631	21.2095	19.3768
g__Moritella	27.1607	27.9137	31.6644	30.8467	30.577	28.1993	29.1886	28.1084	31.2148	29.0477	16.7606	19.1523	20.613	20.3161	22.1496	20.1755	16.9947	17.1509	17.5631	19.2428
g__Candidatus_Curtissbacteria_noname	23.7573	21.4096	17.1677	16.8339	11.5008	20.6493	24.7149	22.0402	20.8522	16.9285	27.806	19.2598	18.9768	29.0201	21.536	28.3487	35.8746	38.7209	37.9578	30.5307
g__Melghirimyces	17.307	24.4483	24.9467	24.6105	23.0586	18.7421	18.0508	22.1793	24.86	20.1089	25.9619	24.4603	30.6179	26.7707	28.4273	26.9557	24.5222	25.8373	23.5505	26.6594
g__Planctomyces	29.6226	22.734	24.5691	21.9966	23.3141	24.9614	25.3905	21.371	25.7637	25.5395	23.436	24.43	22.5686	23.322	21.9236	23.0485	24.5958	24.7848	23.5874	25.0812
g__Marinilabiliaceae_noname	28.8793	23.2012	21.8652	19.7886	16.4006	27.4308	28.4455	26.9305	24.3758	21.9506	22.5855	20.1843	17.7954	23.3458	19.7714	23.5054	26.5782	28.237	31.6932	28.0318
g__Oscillibacter	30.4971	28.7392	28.1756	28.269	17.4157	31.1182	33.4986	32.2101	29.6331	24.7585	17.8658	12.5992	13.931	18.5996	14.172	21.4285	24.634	25.976	26.2647	20.7083
g__Enterovirga	29.9335	34.2038	25.1359	27.1279	25.444	21.5728	20.5591	22.8342	22.9409	23.6586	28.4063	19.1579	26.5564	22.2557	24.8275	23.2934	23.5599	20.3698	19.3814	16.7943
g__Lysinibacillus	20.0835	18.0668	18.1915	16.6643	13.6649	19.5346	19.3761	18.4307	17.4347	12.2295	29.6403	24.7888	23.9731	31.1894	20.2402	30.3721	35.0231	36.8363	37.2218	34.895
g__Gracilimonas	25.1901	26.5855	23.278	23.5848	20.8594	23.7933	23.7361	21.0136	20.8285	23.5865	23.7501	25.0925	22.7247	23.4869	21.2385	23.3036	25.4299	28.4002	26.2832	25.3228
g__Candidatus_Endolissoclinum	28.1043	25.2147	17.8698	21.863	19.077	17.7019	18.671	18.4176	19.1623	18.3084	29.8938	23.1639	25.4283	26.0482	26.5393	28.6315	29.2618	28.5602	28.397	26.4949
g__Sporomusa	27.1463	24.2366	21.7362	23.4633	17.3148	27.8155	32.1856	28.3146	24.9716	23.3048	21.8957	19.8293	17.705	23.1397	18.0878	21.8617	23.8496	27.3383	28.6334	23.3114
g__Cyanobacterium	19.5295	21.138	18.8419	21.782	21.6426	19.3077	23.5931	26.6664	21.197	21.5452	24.576	20.376	29.7121	25.7851	25.8704	25.275	27.2416	27.8869	29.8315	23.9984
g__Cycloclasticus	18.6612	19.3899	17.3241	16.6602	16.5182	17.0453	18.0035	18.3217	16.1134	15.332	30.1483	26.5548	26.1882	30.3736	27.0927	30.2142	34.0186	29.7791	33.4081	31.16
g__Coriobacteriaceae_noname	22.7059	20.185	20.8338	20.915	22.8586	23.7309	26.2029	23.4781	22.993	25.0878	24.0665	23.3791	25.8597	23.7797	23.87	26.0782	24.6861	24.1384	23.655	22.5468
g__Solirhodobacter	18.9563	28.5501	33.1712	31.3768	29.4587	27.0345	22.7399	29.0947	26.192	21.8155	28.7317	13.7622	26.1583	21.3165	22.0771	20.0258	23.9673	18.2783	15.2554	12.7129
g__Aquicoccus	17.5829	28.0273	32.9786	31.3928	32.8673	27.5474	22.8804	27.9316	28.778	24.1802	26.1054	14.7791	27.2416	21.9644	23.4011	19.8907	22.5396	16.0606	13.7253	10.5712
g__Sideroxydans	37.1981	30.5108	28.7201	25.4089	25.5767	34.5357	36.7034	33.7641	32.2532	30.7409	16.6775	13.0773	14.4997	15.3136	13.1622	15.7713	16.7935	17.1607	17.5418	14.8441
g__Thiomicrorhabdus	14.381	8.0083	8.0821	7.9971	6.4965	7.9284	9.6646	8.5886	7.7629	7.4643	42.2922	34.428	39.3456	35.9237	37.0407	41.9321	40.0232	36.8597	39.6586	35.4257
g__Saccharopolyspora	30.3023	27.3711	23.2152	24.8355	19.8864	21.5271	22.2361	19.4327	19.7127	23.773	28.9713	20.8409	26.4917	22.6309	25.9457	25.155	22.5763	22.0853	20.827	19.9152
g__Thiorhodovibrio	25.4541	26.4356	23.4143	25.4967	21.0576	22.3816	21.7632	24.8506	24.0581	22.5608	26.3463	18.7792	24.4235	22.4932	22.3436	20.0421	26.4928	22.9708	21.3973	19.1796
g__Dichelobacter	23.9919	21.1139	20.0105	23.3435	20.449	23.0754	20.2099	21.5006	20.3498	22.6261	24.5176	24.3997	24.3086	24.5331	24.6744	23.3619	24.7352	25.0373	23.79	25.8936
g__Sporanaerobacter	18.2757	14.2246	15.306	15.4357	10.5209	19.8681	20.7068	20.3487	17.6445	17.0863	24.8441	28.2595	23.5392	29.453	24.9275	25.9445	33.4494	30.8887	36.7605	33.8257
g__Akkermansia	22.3492	28.3066	23.1388	23.0278	17.1404	24.8681	25.5621	23.8367	21.6263	20.6795	24.0943	18.8801	22.3151	22.2581	21.3332	22.9346	24.8527	22.2886	25.7072	22.4651
g__Gloeocapsa	20.5972	25.007	21.9322	23.65	20.2971	21.4649	25.1189	21.336	20.2346	18.8054	22.9363	18.9874	23.1145	23.0774	20.4196	23.4389	26.3087	27.8056	27.2504	22.8195
g__Pseudodonghicola	14.6895	24.6897	27.7002	28.7974	25.0075	25.3408	17.0218	28.7205	26.7674	20.173	32.7542	14.8001	28.0027	23.4693	23.5777	19.2537	25.7169	17.186	17.5203	13.3253
g__Parapedobacter	22.8604	18.1344	17.4783	16.1315	13.5814	20.8292	21.2556	18.579	17.2573	17.436	25.1908	21.1769	23.7403	26.0962	23.1361	28.23	25.8281	32.6685	32.1758	31.4679
g__Desulfovibrionaceae_noname	24.453	22.2004	18.7353	21.0746	17.0736	18.2224	17.2916	15.4772	17.5896	16.5647	28.6771	23.1666	29.8065	27.1245	29.9506	25.8938	27.7313	25.1894	26.8249	19.8018
g__Amorphus	18.0636	28.6911	28.8836	30.0958	26.8668	25.5487	20.0964	27.3413	24.5282	21.3367	29.6237	15.5061	25.6145	20.8425	22.8977	17.3628	23.8073	17.7886	14.4113	13.424
g__Thalassobius	21.3831	27.4781	23.6066	22.7378	24.187	24.1108	21.0113	25.7886	25.8391	16.1353	31.5613	17.122	25.4505	23.1791	20.3506	21.0776	27.5361	22.9165	15.0924	16.0499
g__Tissierella	22.1651	26.6897	23.8397	24.3417	19.4411	20.5718	22.832	22.6537	22.2671	8.3055	24.5046	20.6961	18.7805	28.9799	7.6487	24.6898	27.5223	31.0732	28.008	27.4807
g__Caldisalinibacter	12.3005	14.3373	14.5627	13.2333	10.5395	29.5028	23.7688	14.5639	12.01	7.6605	13.441	11.5506	12.0731	53.6538	7.1411	48.3729	27.0442	27.4007	43.915	55.1126
g__Sphingorhabdus	22.6044	25.1849	28.2653	31.1684	25.8477	25.6305	20.2513	22.5001	24.8612	21.9629	32.0668	13.4706	24.2174	20.0797	22.6551	19.8955	23.5185	17.4597	16.5969	13.4923
g__Polaribacter	24.8469	17.5656	16.8022	17.4677	11.7456	23.7689	26.5755	21.6067	21.6264	18.513	23.0367	19.8631	15.4366	26.0738	17.1536	24.5758	29.1721	31.7422	33.5267	29.9119
g__Salinispira	26.6845	21.6017	21.4942	20.0598	16.3857	25.592	28.7255	23.5998	23.8844	20.9457	21.5865	20.9078	19.1348	17.7958	18.8722	18.5912	22.5103	26.628	26.9709	22.4972
g__Bilophila	32.5008	27.8768	24.8379	27.0489	27.5316	26.3061	23.7322	26.913	26.0209	27.1947	15.609	15.445	17.5629	18.24	15.8907	17.9332	19.2853	17.5	18.8035	16.193
g__Candidatus_Sulfobium	17.609	17.2542	18.4033	15.6343	19.1864	23.6842	18.5388	21.3115	23.3165	20.2048	21.7979	22.5896	22.2109	26.846	21.6746	28.0152	27.4743	22.962	27.9467	23.5327
g__Candidatus_Saccharicenans	20.8233	23.4366	23.6702	24.0313	22.6067	23.5286	23.0729	22.7907	24.9528	22.6037	22.918	20.0107	20.3164	19.782	22.0474	19.1823	18.9422	19.616	20.7824	21.4047
g__Rhodohalobacter	24.9535	21.6793	19.5459	20.9437	20.2196	24.0921	25.0715	22.184	20.9712	20.3742	21.6191	17.8512	19.7297	22.4554	20.6641	22.2766	23.3918	23.4224	21.913	22.8418
g__Aestuariivirga	28.4488	20.8482	19.2635	22.723	20.8418	16.8759	17.0142	19.2129	18.7562	18.8837	28.197	20.979	22.8439	21.7586	24.6935	24.907	24.7896	22.1838	20.9461	20.8657
g__Pyrinomonas	25.4871	25.8858	19.3064	19.6855	18.9667	20.6821	24.2002	21.4524	21.2564	21.0682	21.9121	17.784	19.3263	22.4584	20.8064	20.8369	26.2322	21.3822	24.3892	19.1441
g__Prosthecobacter	29.5847	24.4962	22.5632	22.8969	23.0723	27.5768	29.8088	25.9479	25.9482	24.6947	19.5971	16.7714	16.7623	18.0593	15.256	16.8771	17.7432	17.629	18.8728	16.025
g__Thermophagus	21.4135	13.965	13.1689	15.4507	11.8045	18.7786	22.4255	19.6305	19.1781	14.1704	23.0185	21.6939	17.352	25.0599	17.1689	22.4165	29.6908	34.9378	35.4259	33.4157
g__Oleomonas	27.9784	28.7903	18.1787	20.5299	19.3059	16.9029	14.7034	16.7943	18.2427	17.4222	25.3535	22.1081	24.9081	22.8956	24.017	24.7202	28.3545	21.4651	20.5955	16.3678
g__Lentzea	30.2723	23.2721	21.9253	22.1227	20.6632	18.9654	18.6268	18.0196	20.0107	21.7183	20.5013	20.8435	22.7893	19.5021	25.0983	21.9706	20.4649	22.1996	20.2251	19.581
g__Croceicoccus	15.907	23.8216	31.7476	30.8504	26.7911	25.6712	19.5694	25.139	25.3341	21.6466	26.6693	10.4004	25.9703	18.5637	21.1989	17.5295	19.2864	15.9496	12.7891	10.1287
g__Methylobrevis	17.198	26.871	31.2852	31.2123	27.6979	25.0839	17.7587	27.0665	26.2466	20.9866	27.3255	11.396	27.3528	17.9396	18.3015	16.4038	19.3885	12.1645	12.4567	10.2435
g__Flavimaricola	13.2692	21.1592	32.9087	30.6772	32.6891	26.5139	21.3142	27.3093	29.2354	23.3299	23.9488	9.793	26.7636	19.087	19.7092	14.8312	15.5344	13.6124	11.7114	9.8974
g__Nisaea	32.1233	29.7776	20.2904	20.1996	19.1851	17.2169	15.102	19.7718	16.9912	17.0003	23.8993	19.2591	25.0556	20.4957	22.824	22.2528	25.0574	21.2089	17.1207	18.1515
g__Spartobacteria_noname	28.3776	30.0188	24.2598	28.7618	22.8924	28.7055	27.6733	28.8459	29.8216	25.8543	16.0377	12.2151	13.7772	14.6537	16.4695	14.6298	14.3284	16.0919	12.7238	16.7917
g__Carboxydocella	22.0329	20.4772	17.8923	18.3688	14.3596	19.2935	22.671	19.0841	18.2078	15.5939	23.1664	18.0833	19.5192	25.3015	20.4925	24.2634	27.2287	28.9371	24.9242	22.3474
g__Thermogutta	29.2648	25.7774	22.1011	24.8595	19.4342	25.0184	25.9736	24.5364	21.9181	25.0051	19.0269	18.0642	16.9585	15.2958	17.7701	18.5378	18.3795	19.8244	16.9363	17.0415
g__Siculibacillus	20.7554	27.2841	17.2566	17.1618	15.5637	14.4823	13.415	13.5432	14.4726	13.8837	26.701	25.8913	26.86	24.9499	27.8935	24.2498	25.9778	24.6705	21.2125	24.2344
g__Thiomicrospira	19.8823	20.9917	18.5028	18.4986	16.1077	18.6878	21.9738	18.3477	21.1679	19.5511	23.0839	21.1461	21.7817	20.9198	20.7396	22.5127	22.7696	24.6685	24.7119	24.4078
g__Selenomonas	20.7205	19.2146	19.2387	16.4298	16.0335	20.394	23.6969	19.3203	21.4458	18.7644	21.692	24.031	18.5982	21.4867	19.6655	23.8887	23.341	25.0978	22.7882	24.3954
g__Elstera	35.4652	31.3407	19.523	21.9584	18.0503	19.3825	15.6519	15.2956	15.1492	17.6789	25.3479	20.6869	20.2639	23.1988	22.1564	20.5273	25.8773	19.2127	16.5279	16.1226
g__Acidibrevibacterium	25.0817	28.565	21.4615	22.6078	23.0095	22.8098	18.4758	23.0732	17.9506	22.2458	26.9241	15.3105	23.6158	18.9883	19.6588	18.0369	22.3205	17.7049	17.7057	13.2475
g__Candidatus_Jorgensenbacteria_noname	17.5337	14.5316	14.5704	12.5285	10.1784	16.1524	17.4913	14.6517	14.0602	12.4674	30.7065	24.4318	22.4867	30.1927	20.2446	25.9023	27.2523	33.5818	31.1654	28.6349
g__Cyclobacteriaceae_noname	21.4956	23.2969	19.7319	18.834	14.4407	16.0159	18.6456	16.8075	17.4991	15.7561	25.5213	20.1989	23.5378	22.4954	20.2834	21.1479	26.7476	25.6765	26.2427	23.8632
g__Fluviicoccus	14.8845	22.8275	24.2426	23.0114	21.6175	22.2812	18.72	23.5304	25.4633	20.647	23.3513	16.3237	21.8898	20.2912	19.3301	20.0223	21.739	18.7149	19.3719	19.2119
g__Leptolinea	23.4961	24.3273	18.91	17.5624	16.584	19.0392	20.991	17.678	16.6208	17.3425	24.6712	19.3415	20.4699	21.0983	18.6839	24.955	24.434	22.7482	24.052	23.2046
g__Bacteroidales_unclassified	7.6621	5.1884	4.4493	3.94	3.9025	4.4097	6.1252	6.0433	5.9984	4.6817	39.5319	24.3726	29.76	37.0577	25.6194	40.5828	47.0872	41.9933	48.3294	29.1859
g__Desulfoplanes	18.8216	17.0698	17.8217	18.1693	15.7725	16.4432	16.8514	15.4788	17.1933	16.2422	24.9418	20.8405	25.9127	21.8393	23.6278	26.6982	27.2998	24.7326	24.7249	20.598
g__Nitrospirales_noname	24.7021	19.933	16.7934	19.5588	15.3066	23.9194	23.3816	23.6413	21.1209	17.5479	19.3028	17.7592	16.8227	19.9082	16.1142	19.5204	24.1781	24.2328	24.32	22.9495
g__Saprospirales_noname	22.753	18.225	18.589	17.4825	15.6686	20.638	20.0785	19.6368	21.972	20.9201	20.972	19.4757	16.849	21.8473	18.4329	22.2039	22.5712	25.0878	23.0325	24.208
g__candidate_division_CPR3_noname	15.6425	16.9155	12.3195	13.4652	9.482	16.7794	18.4346	14.3419	16.9121	12.6437	23.2836	17.5272	16.8155	25.6773	19.4511	30.3739	31.6753	33.769	36.5658	28.2797
g__Catalinimonas	20.059	24.4337	20.8657	22.0347	20.241	19.1601	22.1973	21.0433	20.6429	20.4491	22.3187	18.7654	22.6922	21.377	18.8195	16.4845	19.1665	20.4877	20.3419	18.3428
g__Clostridiaceae_noname	19.8142	19.4652	18.9678	14.874	10.8547	22.7134	22.4176	20.7882	21.1327	15.6915	21.5414	16.4341	15.821	20.2706	15.52	22.7444	23.9244	30.5127	31.0412	24.2964
g__Desulfitibacter	20.8021	18.9995	19.173	18.8512	11.9777	22.1817	20.5353	23.7012	19.0957	14.5077	24.0102	19.6657	16.4026	21.5862	14.9129	21.8423	24.2188	24.8368	28.1938	22.4392
g__Hwanghaeella	24.1562	25.5098	22.1847	25.2506	22.2729	19.0059	18.369	19.6201	18.4974	19.5267	24.808	18.2071	21.2451	17.4956	21.1717	19.5699	19.5108	20.2954	16.4738	14.3806
g__Candidatus_Nitrosoglobus	17.98	19.876	16.5306	17.2993	14.6921	19.6719	16.8374	18.027	16.6241	15.9276	22.3494	21.1536	23.1267	23.7342	19.327	22.066	27.2172	26.0889	23.7677	22.73
g__Georgenia	24.476	28.0053	23.6569	25.9719	19.2826	20.4576	16.476	17.9047	17.5578	18.3436	23.4819	16.4447	20.8257	18.3242	24.0285	20.0756	21.7194	16.8167	16.0893	14.4435
g__Macrococcus	20.1713	27.0368	20.7209	23.0889	25.1947	16.9406	19.8914	17.818	18.4853	1.1921	22.8585	20.189	19.9228	26.0641	1.0506	21.325	22.7799	27.7243	26.292	24.0295
g__Arsenicicoccus	23.7934	23.7392	28.1175	26.3784	26.124	24.2208	25.2007	21.0455	27.6749	27.8279	15.9878	15.5707	16.0784	15.2594	18.0142	14.0911	13.7228	12.7107	11.4857	13.8525
g__Mangrovicella	16.4638	26.6417	28.6958	28.5236	24.5972	23.2876	18.4055	23.8307	23.2062	19.982	22.555	10.426	25.2045	20.2125	21.6085	15.8451	17.7703	12.2091	11.921	8.5096
g__Occallatibacter	19.2178	16.8322	21.1255	17.7677	17.9522	22.1153	22.8529	21.3927	21.1702	21.4843	21.1923	28.8982	19.7579	15.5362	15.9624	15.5687	17.4269	22.6869	18.9909	19.6083
g__Pseudoroseicyclus	12.0196	23.1253	31.7712	29.8664	29.1771	24.5625	18.6758	24.3118	25.5603	20.3233	26.1122	9.9216	24.3896	19.4502	16.8944	17.1733	15.8065	10.1139	9.0922	8.489
g__Marasmitruncus	23.4967	21.4729	20.7806	21.8958	11.8427	26.3492	26.9429	24.7876	23.4015	17.7996	13.8023	9.6642	9.9427	21.7592	12.1204	17.2696	20.8862	24.2555	25.7395	20.5711
g__Roseiarcus	19.1141	25.3416	21.2655	21.5798	18.7569	18.5586	16.7536	19.3529	16.718	16.2171	25.5853	18.5818	21.3296	21.4298	22.5358	20.0302	24.7301	17.3422	14.9542	13.759
g__Syntrophorhabdaceae_noname	20.6043	20.6096	20.261	19.9373	19.7812	21.0304	21.3142	22.3097	21.722	21.2647	17.2998	17.54	18.7931	18.7631	19.8947	18.9839	16.5909	18.0103	19.5888	18.5728
g__Ignavibacterium	23.7084	17.4382	18.4643	16.6488	11.8908	25.1363	24.0012	22.6288	23.1635	17.6277	16.5664	15.6654	9.9968	19.8266	14.1591	19.6129	21.4553	26.7847	24.4753	23.2481
g__Desulfurispirillum	24.9557	25.847	25.6767	24.6616	22.4575	31.0349	34.05	27.0369	31.1031	23.1801	9.9667	13.615	10.7481	10.7304	10.6526	13.3238	11.9887	13.4555	14.4545	13.4679
g__Cyanothece	19.7838	20.313	18.0539	21.1643	19.1234	18.5816	19.16	20.0614	16.5958	19.4261	16.025	19.5402	21.3107	21.4652	21.1381	21.3105	21.498	20.1973	18.7764	17.6648
g__Roseococcus	22.0218	24.3347	25.6809	26.8764	24.7731	21.8501	23.1796	19.5002	18.5804	21.8454	24.0829	14.217	20.4748	16.2877	17.7122	15.7929	15.8748	13.3436	12.5539	11.7917
g__Solirubrobacterales_noname	23.3293	16.9481	12.6658	15.5493	15.5519	13.6396	13.1831	13.282	11.92	16.0349	23.2802	22.4506	25.0219	23.3024	24.5557	24.4689	23.3347	22.6352	23.2878	25.4906
g__Parendozoicomonas	15.1544	17.2117	15.8108	16.4903	16.1914	16.3164	15.7486	15.1494	16.6039	16.0609	22.717	19.8567	24.1189	22.6314	22.1777	25.4497	23.2356	22.6316	21.8526	21.5655
g__Candidatus_Sulfotelmatobacter	23.6247	21.4975	17.0667	18.9886	15.6155	19.2394	18.8545	16.284	19.4726	15.4265	21.9799	21.3415	18.1021	19.2279	17.9314	19.8439	21.1808	21.5855	18.7764	20.5745
g__Caldanaerobius	23.0821	21.3968	19.5841	18.5861	14.6071	20.8286	19.6683	21.7702	20.348	14.8858	17.9245	14.6462	15.602	17.0002	14.698	17.9919	21.9025	25.2612	25.1645	20.5788
g__Verminephrobacter	20.9248	18.8852	19.0469	18.0335	19.0942	19.6461	22.9362	17.2516	19.0137	22.8269	20.2665	21.7982	20.5977	18.883	19.5824	17.9183	18.1802	16.6273	16.5875	16.7101
g__Kosmotoga	19.5876	19.9652	18.0835	19.4722	13.3004	19.9514	22.4352	20.4457	18.11	16.5708	18.749	16.4365	14.7682	18.5385	16.4804	19.2105	25.123	24.3245	25.5878	17.0363
g__Humibacillus	23.5407	17.9257	18.4682	16.0423	20.7092	20.1163	20.4194	18.3024	18.1932	20.4467	19.2195	18.6248	20.5266	20.8145	20.1352	17.6566	19.0284	17.3291	18.0251	17.9893
g__Acetobacterium	23.6956	20.253	17.539	18.8926	12.6102	23.457	27.1126	22.7776	21.7632	18.1836	15.9092	11.6987	12.9743	17.1067	12.8443	17.248	21.1896	20.9503	26.5482	19.433
g__Sagittula	14.2888	21.7221	28.1447	26.692	24.2709	24.165	18.5677	27.0628	27.1899	20.9972	24.0414	10.2503	22.1906	17.1597	15.7909	11.364	14.6133	10.7677	11.4598	9.6878
g__Minicystis	17.0215	15.9087	14.5619	13.1087	13.6437	14.4991	13.218	13.7135	12.9835	12.9869	23.592	24.3071	20.6187	24.1131	23.2359	23.6539	24.878	24.7412	22.4154	27.1627
g__Palleronia	21.1108	23.7419	16.6855	19.5559	17.1512	15.5783	14.7813	13.3233	14.223	14.718	26.8492	19.4196	19.9287	23.6001	21.9385	20.9279	20.8331	20.5253	18.8897	15.2868
g__Crocinitomicaceae_noname	23.0063	19.9278	14.859	17.1025	13.2326	21.1395	24.9534	20.2366	21.162	17.8606	16.8646	14.3267	15.6341	19.0055	14.9352	20.2556	22.1493	20.9806	22.8995	17.0153
g__Beijerinckiaceae_noname	24.7559	26.2519	16.9129	18.5679	14.9083	14.9035	14.1275	15.6383	13.611	14.539	21.7505	19.1204	19.2158	21.0079	20.6098	21.5078	21.4267	21.8247	18.4968	17.364
g__Bifidobacterium	17.0235	14.019	15.2402	13.1944	11.0958	13.4425	14.6442	12.1038	12.8837	12.7174	22.75	20.7762	24.1374	22.981	22.1234	24.0058	24.9293	26.2493	24.2907	27.1364
g__Macromonas	24.3586	18.4815	14.759	17.9918	18.6974	19.564	25.0768	17.3097	17.3753	24.6807	12.9004	51.2413	13.6315	13.7255	13.1437	12.2062	12.9229	12.9017	14.1919	20.1446
g__Thermobaculum	21.837	20.3812	17.971	19.5203	16.0894	16.8329	17.7752	14.3199	13.5103	17.0728	22.622	18.2968	19.4127	19.6923	20.428	20.071	22.0042	18.614	19.346	17.665
g__Pseudorhodoplanes	26.7172	30.2844	20.9843	22.6004	20.514	19.6726	21.7186	20.9985	19.0446	20.4475	17.0152	13.8487	19.483	14.2648	15.3662	14.8846	15.016	14.2812	12.3352	12.7755
g__Caldicellulosiruptor	21.8145	22.0302	18.5415	16.2841	13.1238	23.506	23.9297	21.3934	22.0852	16.1829	17.2762	11.8075	13.4006	16.5851	12.3755	18.0878	20.294	20.1668	22.2429	21.0611
g__Desulfobotulus	16.7943	18.2776	14.4408	16.8336	13.9782	16.382	17.5733	15.2622	16.8251	15.4709	21.7786	16.498	17.0918	21.491	19.1102	20.2719	23.8088	23.843	24.3859	19.4102
g__Geminisphaera	33.6443	30.3187	25.7761	27.3814	24.8629	30.2111	29.9004	30.4409	27.4996	29.3637	9.4059	7.1337	8.7484	7.87	6.9829	7.5034	8.2977	8.1914	8.3284	7.4734
g__Haliscomenobacter	22.0315	16.101	16.0006	18.0245	15.0967	22.7079	22.7659	19.0362	20.5219	16.8121	17.1173	14.4606	13.774	18.5988	13.9744	17.8374	18.3697	21.3411	22.5683	21.1192
g__Carboxylicivirga	24.8579	16.1673	14.9861	16.2039	11.4639	19.7644	24.3555	23.1032	21.8304	15.8447	17.2287	14.5283	11.9951	16.1798	11.7987	15.776	21.3247	24.8773	25.175	20.5443
g__Octadecabacter	10.6846	17.1046	29.3905	25.9801	29.0971	22.288	16.3491	25.8518	24.5583	18.0827	23.7095	9.8984	23.6529	17.5964	17.0781	16.1354	14.5823	9.7584	8.6541	7.0258
g__Saliniradius	12.6211	15.883	15.2336	18.7801	16.7965	18.3411	16.5906	16.9062	20.088	18.0693	23.379	19.5707	19.7424	18.5987	22.009	13.2106	19.2483	19.3084	19.6917	21.3211
g__Candidatus_Magnetobacterium	20.1616	21.1873	16.5101	19.9766	14.1092	22.2859	22.4097	21.3787	20.0361	16.4862	15.5425	13.741	15.5355	17.4352	14.3993	17.9897	18.8894	20.6476	20.4221	16.1606
g__Peptostreptococcaceae_noname	16.8919	17.3865	15.1669	15.4378	13.4049	20.1965	21.663	17.9222	17.9994	17.3868	19.0741	15.351	16.1041	18.9193	14.2628	17.7659	21.0412	23.0043	24.7562	19.9384
g__Fulvimarina	16.7694	17.5008	22.8537	19.1281	16.7954	16.9626	15.3501	16.2081	20.1936	16.4327	23.8334	16.0561	19.8792	18.1969	17.4724	19.6641	16.5048	16.3651	19.0411	18.1508
g__Caloranaerobacter	14.6134	12.2439	14.6719	14.9663	11.8379	16.8667	19.8325	13.0652	17.0346	13.1427	18.2792	15.415	18.4458	25.1768	15.61	20.5526	27.9632	23.5608	24.5392	24.5113
g__Limimonas	29.4575	23.1112	16.3608	18.4672	17.0824	13.0493	14.4493	14.0963	12.341	15.3657	21.3823	17.8876	19.4187	17.6139	20.4199	21.502	21.6124	17.0542	16.5347	14.4528
g__Cyanobium	18.11	17.8463	17.0915	18.3885	16.9091	16.2805	16.4244	15.2914	14.7455	16.7961	21.2689	18.8017	19.0715	19.9715	17.9753	21.9613	18.5497	21.3368	18.0355	16.6173
g__Cecembia	16.7549	18.0493	17.1705	16.3675	14.3793	17.2526	18.179	16.594	17.7447	15.1378	15.852	16.0344	15.7677	19.8256	17.3542	20.8025	21.1333	22.7475	22.2439	21.7497
g__Sediminibacterium	16.066	9.3441	10.2495	9.1484	7.1907	14.7909	14.4009	12.7875	12.1695	11.57	21.6921	20.3563	18.6493	22.4673	19.1755	23.3496	24.7753	30.0078	31.0842	30.13
g__Hyphomonadaceae_unclassified	19.8976	22.4483	15.3594	17.9408	16.813	18.4658	14.9451	17.2881	15.8139	17.8269	20.4706	14.6421	16.058	18.1736	17.1304	19.498	19.0726	20.6788	17.7257	18.8102
g__Candidatus_Moanabacter	27.2076	32.1021	30.3344	31.3864	28.9783	37.9827	38.474	36.6177	36.6175	32.7023	3.2164	1.892	3.3801	2.6831	2.2848	1.6941	4.795	1.6181	1.7816	2.8724
g__Eoetvoesia	17.6576	18.7828	18.2317	17.4916	18.2031	15.3558	15.3224	18.8341	16.4334	17.565	21.2472	17.9618	18.844	19.1097	19.6612	20.2699	17.3568	16.1717	16.0252	16.916
g__Epibacterium	21.1233	20.778	15.2045	14.671	14.8597	15.2279	14.2223	15.5054	14.7988	13.1276	21.9001	19.8451	22.0612	18.6514	19.9433	18.5335	22.8507	17.6992	17.7168	18.0247
g__Loktanella	16.5075	18.0377	21.1275	21.5135	20.8643	20.8257	14.1801	19.7054	19.1032	17.2151	24.7757	14.1679	21.2798	15.7627	20.0032	15.63	16.775	11.8633	14.379	11.2199
g__Candidatus_Magnetoglobus	18.8495	16.6704	14.6297	13.4081	12.4389	17.0738	17.3136	15.2921	15.3992	15.4371	19.0315	16.3751	16.9281	17.8246	17.0045	19.7304	20.7567	24.8714	22.377	23.3296
g__Ereboglobus	29.4945	33.6633	26.2608	26.9472	20.7192	31.0155	33.2266	28.926	31.9189	29.761	6.9849	4.5603	5.4073	6.7622	5.5424	6.144	7.5367	6.1742	6.564	6.5049
g__Flavobacteriia_noname	20.2841	13.1525	13.5072	13.2137	10.7087	19.4425	17.7766	17.3992	17.2718	13.7136	17.5624	16.991	14.8194	20.0095	14.7173	19.52	24.6894	22.7713	24.0851	22.4394
g__Cohaesibacter	23.2215	22.1939	15.8988	17.2773	13.4247	16.7594	15.8197	16.274	12.8105	15.8888	18.8665	17.0608	15.9873	17.528	17.3541	19.0862	22.8648	18.7844	20.0267	16.7896
g__Rhizorhabdus	21.7434	24.0566	16.3114	15.4541	14.5093	15.0219	13.7764	13.9954	13.255	12.65	22.7699	17.065	20.6299	18.4887	20.8965	18.9077	22.5347	20.5691	15.8299	14.3262
g__Phormidesmis	19.6944	21.4571	15.8042	18.0669	12.6302	13.947	14.0491	14.6364	15.5741	14.7877	19.9459	15.763	16.0917	20.008	17.5607	21.0913	22.372	18.9397	21.8862	17.6483
g__Rhodoblastus	21.5126	20.8245	14.4454	14.5977	12.1861	14.647	12.738	12.7784	12.3709	12.3739	21.5672	19.879	20.947	19.644	20.3437	20.0262	23.1512	19.6042	19.3055	18.4874
g__Tardiphaga	18.6731	22.3892	20.5138	18.6912	17.6636	17.5164	17.2018	16.3509	15.0403	14.7201	20.3486	16.6742	21.7642	18.002	18.4929	17.6625	16.4841	14.2329	14.8945	14.0312
g__Gorillibacterium	15.3835	11.4705	11.1439	11.2328	9.6293	13.0111	11.3433	12.4264	13.4771	11.4436	21.0247	21.5524	19.8084	21.2379	21.118	24.7526	24.232	24.871	26.1656	26.0211
g__Okeania	16.603	17.0634	15.5787	14.9979	15.7547	16.9426	16.4382	17.0095	15.7709	14.7441	16.7912	16.6636	17.1369	18.5648	18.4484	21.534	22.0631	19.841	19.5757	19.4001
g__Paenibacillaceae_noname	21.2356	19.2426	22.4919	18.7538	17.5781	22.2905	21.2742	19.1053	20.2261	18.6548	15.6264	13.1984	12.2508	14.6618	15.2857	13.3215	15.4116	16.6415	16.6646	15.8522
g__Sediminimonas	10.5138	18.3588	27.8784	23.8231	24.5794	22.9521	16.7216	24.1498	24.1618	18.6698	20.3972	9.0648	22.2073	15.6589	15.1865	11.385	14.1083	10.1332	9.853	6.8043
g__Arenicella	12.7931	15.3083	13.6342	15.3799	12.8598	15.1086	15.5764	14.1675	13.9351	14.2135	18.4697	18.2944	18.2655	22.3693	16.1689	18.6368	21.9719	24.7909	22.0475	19.8676
g__Neptunicoccus	9.0917	17.8678	31.7617	28.8497	25.837	24.5366	17.4794	24.8188	28.0202	18.5929	24.7613	3.8353	20.2745	15.0335	14.6548	10.6025	11.0414	6.8135	4.8529	5.0365
g__Saccharothrix	21.5563	23.7561	17.6258	16.9502	13.1213	17.0871	12.0044	14.356	12.9327	14.5967	18.9475	17.6499	17.3854	17.5978	18.3774	18.7339	17.8291	17.6611	18.7938	15.7731
g__Aquitalea	16.842	17.5671	17.2548	16.5313	18.1274	15.9263	17.6256	15.8929	14.5966	17.9486	16.9242	23.1912	15.5127	15.9711	16.9703	18.3016	14.8628	19.3601	15.1455	18.1759
g__Egibacter	25.5683	18.2528	13.4863	15.3797	17.5452	15.1009	13.9561	10.273	11.768	14.7707	17.7627	21.2926	21.3896	18.3675	21.2658	18.2792	19.413	17.0601	15.2988	16.1325
g__Lentisphaera	17.3931	16.7624	13.8488	15.5582	12.3494	16.0837	17.0904	15.4033	15.7605	15.0063	18.48	19.3077	17.5433	17.4331	17.6385	18.2525	19.7813	19.5376	20.5508	17.9283
g__Anoxybacter	20.9091	19.8389	18.2981	19.4357	13.6032	17.0074	16.0041	16.9586	18.6635	16.2075	17.2478	11.6301	14.3332	16.4436	14.5605	18.0972	19.058	18.5605	18.8463	15.1988
g__Nitrosomonadaceae_noname	17.0412	19.84	20.1023	16.9555	18.537	14.8794	11.8226	13.3108	17.8428	18.4219	17.6636	16.7065	19.1265	21.0539	17.1706	16.5803	16.7811	14.9575	13.0581	18.7336
g__Pleurocapsa	21.0646	20.4439	18.0771	17.8028	15.173	21.9763	20.7886	18.8749	17.7229	18.2674	17.3371	13.595	14.6836	15.7842	12.3496	13.9505	14.995	17.5136	16.3637	13.5345
g__Persephonella	22.7236	19.2672	15.4551	19.4186	12.4814	25.1109	24.2195	24.3245	22.1556	16.5622	14.3152	11.6071	10.9664	13.9169	10.7568	12.1087	16.1017	17.3707	16.4174	13.6515
g__Dermatophilus	11.0967	12.3	14.4932	12.544	12.8921	17.2241	16.416	15.1812	16.8065	15.3055	17.3206	15.5073	18.2997	18.7141	17.2913	19.75	19.2086	23.3379	22.4037	22.8369
g__Xenophilus	20.0587	17.7778	24.508	24.187	20.1258	18.9022	20.8679	23.5082	20.0262	20.5644	15.224	11.2746	19.3026	13.6074	14.2372	11.6082	11.9948	11.3115	10.0414	9.2081
g__Silicimonas	12.815	19.7728	25.5724	23.2038	22.0096	20.595	14.8085	19.5888	21.3151	16.6755	21.2528	8.8561	21.6306	16.3466	17.8054	14.2384	15.5032	8.7999	9.3194	7.923
g__Dethiosulfatarculus	16.6161	14.6932	14.1932	12.9182	15.2133	13.322	12.5746	13.9104	14.6655	12.8646	20.6183	19.7847	17.2773	21.1224	17.5409	19.9736	20.0741	19.0391	21.5637	18.8242
g__Rickettsiales_noname	13.5394	13.0983	10.5606	10.681	9.0009	14.1118	15.2048	13.7093	12.566	10.4428	19.0529	19.714	14.8861	22.6086	14.7459	20.6724	23.8866	25.7871	27.1823	25.0136
g__Capsulimonas	22.8949	17.8298	17.5091	16.4438	17.9501	19.9751	19.139	19.3183	15.3006	19.8127	15.8047	13.2474	13.2663	16.0545	13.5741	13.7865	13.8429	16.259	17.5704	15.8885
g__Vogesella	14.0243	12.4767	9.6108	11.8141	12.9667	13.0033	18.2661	14.7398	12.4728	16.7688	17.4859	29.2517	16.4665	19.4865	16.2186	17.7761	18.6324	20.1072	20.558	22.5881
g__Geobacillus	16.7552	16.4336	12.2246	14.3772	10.5769	17.5264	18.3355	17.5112	14.1885	13.7759	18.6797	14.8358	13.251	16.2729	15.0046	18.8813	19.533	21.4217	25.2457	18.956
g__Candidatus_Desulforudis	20.1998	19.5083	15.2294	14.5751	12.2673	16.8787	15.5597	15.9383	13.7555	12.974	18.3387	14.46	17.1709	18.1401	15.7688	21.4486	18.1882	16.6434	19.1436	16.5215
g__Citrobacter	18.1791	16.9382	12.0601	13.8842	18.1975	16.7809	19.9171	14.0215	14.8633	19.8193	15.1491	25.4072	15.321	15.468	15.8495	14.7595	18.3677	15.9058	14.5154	17.0557
g__Marinibacterium	11.8772	18.7167	25.8445	25.0677	21.3269	21.4342	14.255	22.3132	22.5681	16.5745	21.6705	7.9152	18.9959	15.3871	15.8717	13.9162	14.553	10.2192	7.4317	6.4946
g__Eikenella	14.389	15.2769	15.0361	15.7796	13.3792	15.3673	13.0635	17.8501	17.9792	14.7113	16.9774	15.8695	13.8588	16.9882	18.4904	19.9947	20.8676	17.4442	18.3967	19.1186
g__Coxiella	19.3558	17.1491	14.3988	12.807	10.1266	17.5275	18.2797	16.7287	16.5519	15.2084	17.2901	14.7258	12.9522	16.8724	13.9713	16.2619	20.7327	20.0958	20.7304	18.6266
g__Fertoebacter	9.4383	19.0209	26.2411	25.366	23.474	22.2241	14.3508	24.2865	25.0698	17.9005	22.3707	6.0863	20.3797	13.6224	15.5242	12.8409	12.5216	6.7807	8.019	4.6531
g__Campylobacterales_noname	8.8378	8.0821	6.2799	8.0161	5.3041	9.4915	9.1907	9.4494	9.8658	6.2121	22.4518	21.055	20.1339	22.8969	21.8215	25.9922	26.3705	26.6931	28.9386	31.0388
g__Echinicola	19.0737	14.9285	13.1354	15.2102	12.5946	21.2615	22.0578	21.3236	18.6403	15.6955	15.6675	13.477	9.9293	15.506	10.6377	15.2024	14.3965	20.2006	18.7455	20.0316
g__Hydrotalea	15.3782	12.229	11.3819	10.0455	7.627	16.7515	19.5725	16.2663	14.3163	12.2234	16.1813	17.1021	13.1467	16.0936	13.2732	20.0856	19.5431	26.7674	27.8349	21.8436
g__Pseudohoeflea	24.4513	18.7379	12.1962	14.1061	12.257	12.4617	10.7912	10.216	11.1063	12.5761	21.926	18.6515	16.1784	19.0409	19.0863	19.5086	21.1415	18.1968	18.2386	16.6612
g__Orenia	20.9977	18.8143	17.2762	16.9795	13.8534	21.9839	22.3859	22.4233	20.8186	17.1804	13.0867	10.8429	11.3333	13.103	10.4196	11.82	14.9681	17.7493	16.4963	14.3939
g__Opitutaceae_unclassified	23.6903	27.196	19.5735	24.6163	19.5579	29.001	28.4067	26.4284	25.5312	23.817	10.2713	5.6742	7.6462	8.2162	6.8951	6.6081	9.1144	7.3121	7.7945	9.1413
g__Pseudochrobactrum	13.4154	14.7763	17.8266	19.447	18.0713	18.2342	14.3452	17.3386	18.4277	14.3911	19.7352	12.1367	22.3172	18.2007	16.1759	15.2616	15.8968	13.1201	14.6052	12.1197
g__Niabella	17	11.5938	10.4549	9.7309	7.5298	12.9339	14.3164	13.3744	12.2521	11.4327	19.0221	17.4987	14.8647	20.4762	16.0678	19.9847	25.5206	23.0816	23.6677	23.5606
g__Sporobacter	20.4604	17.6727	17.4219	17.6927	10.5646	21.2428	21.8509	22.4851	19.1148	13.9264	13.5252	7.7844	9.0621	13.9654	9.7103	16.2447	15.3439	20.6837	21.852	13.4805
g__Thalassobacter	8.3077	7.7413	7.1096	6.2326	5.693	6.0081	4.2631	5.643	5.4581	5.6086	34.4365	14.7029	24.2072	29.4331	23.8854	31.2538	36.2004	26.8754	25.1481	14.6701
g__Lacinutrix	19.56	14.0292	13.7607	15.3583	9.8034	17.2526	18.7601	16.8311	17.1973	15.4305	14.4404	13.3307	12.6619	15.9964	12.1832	18.2357	16.4749	20.2377	22.3023	18.3199
g__Flammeovirga	22.6193	17.4692	13.7352	16.696	10.1791	22.2914	23.1704	19.3247	18.2105	15.5592	12.8683	13.3727	10.3224	12.5591	13.3877	14.658	17.0919	16.9147	16.4632	14.5585
g__Citreimonas	8.5357	19.946	28.2897	27.1749	23.4191	21.0103	14.8807	23.7248	23.1486	16.3138	21.0461	4.6622	20.8182	12.7884	15.338	11.1178	11.7472	7.1526	6.2397	3.6962
g__Phytoactinopolyspora	16.437	21.1655	22.3363	21.1264	16.5659	17.0539	14.2908	17.2088	17.74	15.1827	20.1415	10.9073	18.7313	13.9303	16.8595	14.2822	15.4	11.6503	11.4884	7.8512
g__Goodfellowiella	19.9683	20.2713	17.6571	16.9983	18.0069	12.5515	13.9161	12.0979	12.1845	5.9452	20.895	14.3846	16.7507	17.8077	7.7412	18.8329	18.442	19.8027	17.1568	17.3035
g__Capnocytophaga	19.6301	12.8853	12.4244	12.792	10.9683	17.3235	18.53	14.9363	13.9666	12.5659	17.7274	17.2263	12.4329	21.0439	12.9877	16.2579	19.7202	19.0493	18.6699	17.077
g__Candidatus_Kerfeldbacteria_noname	13.4018	11.4957	10.6298	10.5555	8.985	12.7879	15.2515	14.7003	14.6715	11.0149	17.5869	16.7696	13.0326	19.2326	14.501	20.0469	22.9547	26.6682	23.0229	20.5311
g__Desulfobacula	15.8312	14.6011	14.1859	12.9286	12.7642	14.9412	15.7717	15.6442	14.6175	12.7665	16.4098	13.974	15.2163	19.4678	15.3384	18.65	19.802	17.8921	21.0301	15.9631
g__Flammeovirgaceae_noname	19.0471	13.2593	13.4969	14.3852	12.0199	16.1025	17.1832	17.0094	15.568	14.2365	15.7184	14.5333	15.0379	16.4811	13.9348	14.8713	18.2473	18.9771	19.0095	17.9331
g__Alkaliflexus	18.1609	11.7257	11.96	10.7505	10.1543	16.6458	14.3145	16.2237	15.2461	12.1569	17.9257	16.0108	10.7403	16.3224	14.115	15.3985	18.7932	23.967	23.0799	23.1187
g__Roseisalinus	12.3639	17.9805	25.9199	22.2248	18.6299	17.292	12.7232	21.1843	22.5157	15.8781	18.251	7.5837	17.9437	13.4138	14.8021	13.1794	13.2485	11.6712	9.7658	9.3815
g__Thermoanaerobacter	19.1433	18.1523	15.8516	17.6114	11.9867	18.4741	19.6052	18.0304	17.9016	14.416	14.7616	11.187	12.8769	15.0774	10.6027	16.1187	13.3571	18.8909	18.7344	12.4492
g__Algibacter	9.036	8.6856	7.0687	7.1888	6.1828	8.9065	8.1796	8.6007	8.9965	7.8922	21.6547	19.146	19.4659	22.2626	17.59	23.3019	25.3624	28.1075	28.8355	28.3626
g__Alkalitalea	18.3312	12.8251	12.3781	12.5263	10.3511	17.3345	20.7293	18.226	18.2222	13.2334	16.1672	13.1943	10.7166	17.5017	10.1376	14.8544	14.8373	22.2256	20.8125	19.8336
g__Desulfospira	14.1971	12.2543	10.7679	13.9606	10.9062	13.42	12.5975	11.7452	12.09	11.4082	19.1271	17.5018	16.3197	16.8594	17.963	20.6378	20.205	23.3145	20.5682	18.0824
g__Trichococcus	15.2677	19.2808	18.3225	13.7789	10.2867	17.6389	14.6626	15.4559	15.4473	13.8369	16.9584	11.562	11.2688	17.7362	13.47	20.0941	18.3249	18.7666	18.8203	12.9186
g__Hydrogenovibrio	12.6187	11.3233	8.9494	11.3619	8.0352	11.3203	13.4166	11.852	11.1794	10.9963	21.3197	18.4512	18.3066	18.5277	19.0906	20.5214	21.9586	21.7359	22.1714	20.6358
g__Candidatus_Magnetomorum	17.7397	13.3027	13.114	12.4868	10.2935	15.429	16.6067	14.6934	16.2372	13.1646	15.2248	13.8447	13.2704	14.8776	14.3888	16.9178	20.5031	21.9089	22.6355	16.5477
g__Heliorestis	16.2928	17.5708	16.2292	16.4381	12.0625	16.5144	15.795	14.5194	14.9695	14.0621	18.08	11.9886	14.0396	17.0218	15.0385	15.3756	18.9649	15.7885	18.3213	13.697
g__Pseudacidovorax	23.8644	17.6041	16.1648	16.0722	18.711	17.171	18.3267	16.3679	19.0308	22.0541	14.5418	13.3802	13.0879	12.6365	10.958	14.3534	12.3637	10.4628	11.9916	13.3114
g__Candidatus_Edwardsbacteria_noname	23.1507	17.0177	16.4289	17.1468	12.8727	26.1988	24.9281	24.6778	21.683	20.0087	9.6031	11.26	7.6806	10.7133	8.8139	10.0774	13.3252	13.2562	12.6252	10.9803
g__Oceaniglobus	11.1934	18.2184	23.9125	19.1939	20.1352	17.4762	15.1323	17.953	20.4447	15.6793	19.5105	9.7279	17.108	14.5716	15.3204	12.109	14.1772	12.0998	10.3836	7.8422
g__Shimia	11.5356	11.685	14.1561	16.4844	12.9529	11.4896	11.589	10.9396	12.1408	10.2098	30.0374	10.9352	20.2856	20.503	20.209	19.5611	23.7198	17.616	15.3703	8.8177
g__Ancylomarina	20.6667	17.4622	15.1303	14.742	11.4406	19.5886	20.5704	19.4748	19.4816	15.6575	10.3539	10.1728	9.0035	14.1961	9.5141	12.7097	15.3082	17.1978	18.2329	17.5129
g__Neomegalonema	16.6953	18.8008	14.6894	14.7838	14.0064	14.3292	13.2088	13.4718	12.1298	13.4272	16.805	15.9088	16.7291	17.735	15.3053	15.2728	17.8296	16.978	15.553	14.6133
g__Oligoflexus	13.3347	10.1189	9.7129	8.3801	8.6014	13.9024	13.7493	10.8837	11.4468	10.9948	18.0905	18.6241	14.1209	18.6268	14.8272	19.1994	22.8359	23.3107	24.8018	22.521
g__Gaiellales_noname	17.4738	15.5529	11.8332	13.6679	13.4671	14.8791	14.0715	14.8993	13.5584	13.1789	16.4932	13.844	15.6511	15.9661	16.0319	16.2888	16.3429	19.0709	17.8501	16.4629
g__Riemerella	16.9035	13.5768	11.7654	13.9262	9.8846	13.4838	16.4204	13.1004	13.3529	12.0785	13.5809	17.0798	13.8173	17.4755	14.2176	17.545	19.1806	18.2265	20.7381	20.1578
g__Asticcacaulis	13.5629	17.4347	16.5892	18.3691	15.9956	15.833	13.1897	14.3301	15.7056	14.3563	19.3952	11.2712	14.9433	14.9748	14.3298	17.3062	18.7635	14.6516	12.7554	12.1293
g__Zhengella	16.5058	14.6877	11.2281	11.7235	11.7662	11.1555	9.9428	10.8976	10.0138	11.4636	18.3643	20.1111	20.6642	17.8756	18.6203	19.8164	19.225	18.9411	17.9665	14.6887
g__Candidatus_Andersenbacteria_noname	11.9528	11.1215	8.4248	9.265	9.2889	9.9177	10.0773	11.0825	9.4719	8.9762	17.4579	16.4704	18.3434	20.0267	20.4188	19.2581	22.467	20.6915	25.7652	24.1525
g__Ornithinimicrobium	16.1277	23.6597	14.691	16.6641	14.1892	14.5558	14.6993	13.9023	14.352	15.2495	17.396	12.9849	18.2549	12.4786	15.6643	13.4276	16.2544	14.3247	13.4349	10.552
g__Salinimicrobium	15.6111	11.4573	11.4265	11.109	8.9273	15.6067	12.2477	14.1931	12.8584	11.6022	14.9504	14.2306	12.9401	18.193	13.5845	15.726	21.301	21.7084	24.3418	20.8391
g__Thalassobium	7.8154	16.3383	24.0308	22.3002	19.3063	20.8966	14.7405	20.1168	21.9673	16.3893	21.4023	4.4108	18.7893	15.3249	13.8828	11.5265	11.1823	8.5979	6.7761	5.1511
g__Psychrobacillus	11.7845	10.7383	8.2438	8.9669	9.5326	10.0348	9.1342	9.0102	8.6578	9.5207	19.1963	16.9969	20.9926	20.7278	18.3616	20.132	20.9854	21.5736	22.3971	22.3428
g__Candidatus_Pelagibacter	9.6349	9.046	7.9061	7.6197	6.8721	11.547	12.0048	8.8921	10.532	8.6276	20.9036	17.6173	16.2437	19.1442	16.9726	18.8664	20.9265	24.2915	26.984	23.5347
g__Elizabethkingia	16.0963	13.0373	8.5468	11.5475	8.4415	16.0655	17.6694	13.9747	15.05	11.9212	15.0691	15.028	8.8571	15.3087	11.898	14.3924	17.3023	23.924	24.9353	18.4712
g__Zoogloeaceae_noname	16.2062	10.8105	7.6988	9.7417	16.5906	15.3075	21.1852	12.7987	11.6837	21.7677	13.833	35.4634	11.8586	12.7198	13.1118	10.3677	11.4984	12.368	11.9545	20.2654
g__Mahella	17.8133	14.5665	14.0821	13.763	10.0267	16.393	16.4125	17.392	13.6644	13.2711	14.671	13.7424	12.786	13.6434	12.8667	15.5279	17.6501	17.2383	17.8807	13.5138
g__Donghicola	11.697	16.161	17.2653	15.1093	17.8403	18.4619	15.4162	18.787	16.3996	16.6373	15.606	12.1548	16.0668	15.1719	13.1304	12.3376	14.0928	12.796	12.0824	9.2855
g__Desulfamplus	13.4402	13.4884	12.5213	12.8622	10.2454	14.8933	14.9234	14.3694	14.2217	11.3287	17.1144	11.9839	13.7884	17.5992	14.4407	13.8876	19.1123	19.7811	18.1606	16.0515
g__Kandeliimicrobium	8.2846	19.2251	23.6153	21.0859	23.2408	19.1075	14.6197	20.6528	20.4642	16.2178	16.4916	5.3664	18.5065	11.4608	13.7377	11.3928	11.4208	7.3954	6.4434	4.6431
g__Chlorobaculum	19.218	14.4282	15.604	16.7798	13.5278	17.7141	16.6958	16.4804	19.1815	17.3901	11.8787	12.8615	12.2319	9.5139	11.6072	11.5858	12.0144	15.0079	13.5035	15.8464
g__Anaerostipes	15.2038	13.7303	11.4532	12.8974	9.9684	15.4561	14.929	14.7173	16.2635	11.7156	18.3289	13.1221	12.2167	15.8994	13.894	15.1196	14.891	18.8502	17.965	16.3199
g__Psychromonas	15.106	16.1517	14.1236	14.5488	10.4055	14.8375	15.1074	13.489	14.3798	12.7294	13.9261	14.0603	12.6554	16.2315	14.1685	14.4531	16.9938	16.8003	16.6844	15.5296
g__Candidatus_Aureabacteria_noname	17.0119	11.7186	12.2945	13.0776	9.8537	14.5429	14.4541	14.8607	13.6573	12.1615	16.0621	12.5387	14.4206	16.3982	13.9752	15.3256	17.6138	17.4446	18.5285	16.3269
g__Candidatus_Coatesbacteria_noname	15.6431	16.5788	11.7955	12.3561	10.5708	14.1389	12.6903	13.0387	13.0613	11.4511	16.5427	14.7016	14.6349	13.8404	15.7662	15.0861	18.5071	16.9333	17.0352	16.2861
g__Aequorivita	13.6401	9.7868	9.638	10.2912	7.7859	13.969	15.8349	12.2198	13.5577	10.2539	15.3395	15.3755	10.4305	17.3942	12.3841	15.1134	19.8597	20.1832	25.7037	21.8184
g__Hansschlegelia	22.6476	21.3139	11.9133	14.6411	13.0058	12.3546	11.4235	12.453	11.834	12.9926	17.4745	14.2807	14.1389	14.8205	16.1583	14.7235	14.3178	13.2765	12.7084	13.2397
g__Methylopila	18.9246	16.5979	14.6017	13.7091	12.7991	11.3492	10.6657	13.2567	11.0947	12.5741	14.9786	14.1662	18.8589	16.2935	15.5304	14.7358	16.3478	14.3678	12.9187	15.7497
g__Marmoricola	21.7535	18.8198	13.8347	11.7681	12.9816	11.7327	10.8521	10.9401	9.7692	12.4888	18.1881	14.3502	18.5509	15.1848	18.8721	15.7153	15.5708	12.7361	12.4122	12.1441
g__Microbispora	19.8013	18.3248	15.2591	14.8302	12.9908	13.0669	11.9844	13.2585	11.251	14.1796	14.2829	13.3765	16.371	14.7432	15.7916	15.0607	14.0529	14.4318	12.423	11.8861
g__Methylovulum	16.0896	14.5857	17.8002	16.355	14.8256	16.7201	13.4275	15.2546	15.7256	14.18	16.6167	10.9722	13.532	15.3691	13.1178	13.0119	12.623	14.6302	11.3897	11.0584
g__Hartmannibacter	19.5532	15.9326	11.1857	12.1544	9.3025	10.4484	9.8518	9.3072	12.3364	11.8852	18.2074	17.1053	14.9768	15.0556	13.7491	17.3111	19.1179	17.5596	14.0946	16.4163
g__Photorhabdus	12.8019	10.9275	10.1936	10.4852	11.5401	15.8399	17.0113	14.023	14.7312	13.7877	12.3601	19.1789	10.8734	13.3806	11.9855	13.4056	17.9228	15.6277	19.1206	18.6079
g__Gramella	19.641	15.0994	12.9492	11.8167	11.5765	17.9286	17.0174	14.6971	16.4261	13.5905	10.9109	11.3456	9.4192	13.3733	10.3791	12.793	14.409	18.7726	14.6188	16.9681
g__Dasania	13.5713	11.0433	11.3465	10.3963	10.7096	13.951	15.3242	12.9528	15.6234	14.0225	14.9672	9.0638	14.5439	15.3644	14.3088	20.5721	14.7077	15.3179	17.4473	18.4872
g__Vulcanococcus	16.3556	13.8458	14.7317	13.2323	15.6752	13.3904	13.8365	11.719	12.4452	14.653	13.7729	16.293	15.5066	12.6653	15.9347	13.9592	13.2653	13.2061	13.4435	14.6111
g__Crocinitomix	16.912	11.2985	11.2773	11.4401	11.5256	14.6288	13.7464	12.4424	12.9244	8.411	12.8706	13.4603	11.3204	16.1817	9.3527	15.9375	16.6349	19.621	23.2664	19.0163
g__Herbidospora	22.6367	16.5469	15.3151	16.0085	16.8372	13.6323	13.4378	13.9041	13.4891	15.8345	12.5956	13.4536	13.7117	12.931	14.1446	13.7247	11.7781	10.285	10.2302	10.6321
g__Robiginitalea	10.8166	8.9046	7.1675	8.2175	6.2442	7.4833	9.1412	7.9476	9.2012	8.9925	19.4055	19.1454	16.3259	20.3686	16.4758	19.0223	22.2139	21.1878	19.1729	22.818
g__Pseudogemmobacter	9.023	15.2072	17.9527	18.6402	15.846	18.4273	10.574	14.4261	15.954	12.7296	19.1476	8.8891	18.5139	13.1932	15.0946	14.5779	13.833	10.3986	9.2664	8.5509
g__Desulfohalobium	16.5871	15.1018	14.2546	12.4529	12.5703	14.2788	12.9743	12.7567	13.5779	12.2343	14.9609	12.7868	16.8569	15.0563	13.4788	14.7644	15.5478	13.5175	11.9703	12.3346
g__Candidatus_Tectomicrobia_noname	16.1148	17.9024	12.3048	12.0833	10.0089	11.6818	11.043	11.1097	10.198	10.1686	18.866	14.3746	15.0331	15.3433	15.9512	16.8292	17.4779	14.4192	14.1431	13.0023
g__Salinivirgaceae_noname	17.3976	12.1818	11.9315	12.6362	9.3497	17.4404	18.4201	16.4751	16.0986	13.2383	13.838	11.8546	7.4192	13.0393	9.9997	11.977	15.7421	15.8297	18.1797	14.7011
g__Siphonobacter	8.1464	7.5256	5.7047	6.4436	4.0604	8.9196	5.803	7.0948	5.7547	7.516	21.0913	18.2321	16.2748	22.0098	16.6856	21.1126	24.0013	23.6807	24.3143	22.9437
g__Mycoplana	11.8243	16.1327	21.1265	18.8957	21.2644	16.7108	13.1663	17.095	18.9007	14.6715	15.0253	8.4891	15.7749	11.6529	14.0638	10.0778	10.0357	6.1267	8.5582	7.2117
g__Tatlockia	14.1325	12.92	9.2344	9.882	5.4402	11.1523	12.004	11.997	10.3038	8.5439	10.3032	15.945	8.5285	15.421	10.7858	19.2217	20.8021	23.8475	22.7311	23.3505
g__Nakamurella	17.3515	18.2382	14.6721	13.2392	11.1912	11.0211	11.0027	12.5757	11.8895	11.9064	14.1626	10.7498	18.9733	14.4501	17.2686	15.5456	15.1812	12.3777	14.1129	10.28
g__Egicoccus	21.4827	18.5261	12.7026	14.2272	13.7627	11.5835	11.207	12.0214	11.5936	12.8832	15.8463	12.8294	16.2714	12.8293	16.0452	12.7227	13.4398	13.1548	11.5862	10.7374
g__Winogradskyella	13.5783	11.073	10.0529	9.1479	7.192	14.2992	13.7894	13.9153	12.297	10.1174	14.2621	14.3236	10.1524	15.1312	10.9352	14.5632	21.9654	20.1091	20.4062	18.1281
g__Streptosporangium	16.0101	18.326	13.7907	14.7784	13.286	11.937	11.3738	10.3318	12.4304	12.5882	15.4841	10.2496	15.8601	14.3814	16.5472	14.4059	15.0091	14.3309	12.3284	11.5801
g__Propionibacterium	15.2895	14.9176	15.7848	14.6207	11.7652	15.2378	13.4422	14.5729	11.626	12.6648	15.1015	11.4946	15.6516	14.1508	15.2698	13.5645	12.7325	12.9992	11.8998	11.8539
g__Veillonella	7.248	5.9634	4.2651	5.4879	3.8804	6.4034	6.3816	4.6528	5.1484	4.6584	18.9744	16.7292	13.4107	21.1663	15.4685	18.6274	26.9173	30.1502	32.1938	26.6685
g__Thiopseudomonas	11.8365	13.4392	13.5725	11.4252	12.811	10.1374	12.0815	12.9268	14.178	17.2726	12.7239	21.993	10.5359	15.8676	16.5736	13.9227	9.7319	15.7444	10.4627	15.3632
g__Marinoscillum	18.0805	12.4663	12.13	12.007	9.5562	17.3777	22.9563	18.2148	18.591	14.3262	9.7184	9.7692	8.5936	12.6294	8.9548	10.6779	12.7773	14.1333	15.833	13.357
g__Bartonella	7.7867	6.1944	4.7649	4.5532	3.2075	5.0325	4.7881	6.0535	5.5262	5.4019	23.7777	20.049	23.9849	20.2265	17.7275	24.2854	25.0973	22.2783	22.3849	18.8427
g__Alcaligenes	12.6629	13.0183	11.2	13.3964	13.2878	13.3267	14.9319	12.7916	12.2488	14.5672	14.4062	14.5899	15.5637	13.1837	12.0914	13.5014	14.1913	13.6472	13.7591	15.0162
g__Odoribacter	17.2106	11.837	11.0119	11.0501	9.1876	14.382	15.1058	13.3905	14.017	10.9781	13.2695	12.9096	11.0616	15.3254	10.6395	13.2837	15.8886	16.3656	16.3447	17.2943
g__Cellulosilyticum	14.9858	11.9636	13.4279	12.532	9.1068	17.224	18.9686	16.4072	15.191	11.7653	11.3448	9.9576	9.0047	12.3013	8.0716	12.5278	14.4391	17.7464	16.6824	15.8727
g__Pelodictyon	12.8635	11.4146	9.7029	11.8067	10.2453	11.6985	9.146	11.1438	9.3641	9.5341	17.5422	13.4898	12.2874	18.3171	13.3745	17.0169	18.506	16.8598	19.9262	14.7508
g__Gracilibacter	14.7855	11.599	13.6041	12.4608	10.5826	17.226	18.2698	17.0651	16.3037	12.1474	11.7829	11.5496	8.44	11.9688	9.6344	13.4542	14.155	15.5257	14.6294	13.23
g__Candidatus_Woykebacteria_noname	14.0357	12.6961	10.4642	10.492	7.4297	14.7781	14.7322	13.6182	14.0495	10.3717	13.9048	10.7985	10.6379	14.9376	10.8396	15.6549	16.155	18.8022	18.1271	15.8294
g__Candidatus_Blackburnbacteria_noname	14.5741	11.957	10.9411	12.0273	6.6726	13.6547	13.5497	12.9291	11.5374	10.1829	15.0001	10.9908	10.0409	14.9838	12.5633	16.234	17.3348	17.942	20.3928	14.8433
g__Pseudonocardiales_noname	22.667	16.8389	12.5155	10.4673	13.2019	11.4099	9.8938	13.1122	9.913	11.3341	16.3137	11.307	15.8083	13.0801	16.4969	12.3232	13.6766	12.6944	12.9218	11.7739
g__Gulosibacter	15.9064	17.1465	11.7517	13.3914	9.04	10.9946	10.2576	12.2638	11.5695	10.0083	18.3734	11.3899	14.2671	12.5101	14.4412	15.5371	14.0101	15.1995	15.8287	13.4417
g__Ciceribacter	9.3971	15.5504	20.8836	19.3513	17.0204	16.8558	12.4788	16.8131	16.7649	12.9118	16.7249	7.3657	15.8834	11.3149	11.8045	11.4476	9.2808	9.2226	8.1303	7.3658
g__Gaiella	16.5354	18.1846	10.5576	9.8371	10.2525	8.8468	9.9833	9.8903	10.6967	9.692	15.3987	12.7585	14.3202	16.1278	15.3295	16.7202	15.1177	15.3421	15.3966	14.8576
g__Candidatus_Electrothrix	16.7668	15.8751	11.0249	11.885	11.1971	16.7978	16.013	13.1057	15.2044	15.6759	11.5109	11.2703	9.0334	12.5973	10.5856	12.3824	14.6639	12.2337	13.2476	13.6967
g__Actinopolymorpha	18.2522	18.5618	14.2886	14.9444	13.677	9.3057	9.8522	13.3916	9.6335	11.799	16.3166	11.7063	16.2453	13.5891	13.9575	12.7	15.9434	10.4578	10.2841	9.4838
g__Tindallia	14.3674	16.2528	11.1238	12.1488	8.4679	11.814	12.8405	12.5618	11.3792	11.1097	17.7864	10.9031	14.187	15.1584	12.4367	13.8491	15.1557	13.9576	14.3661	12.0074
g__Myxosarcina	15.3812	17.6214	11.3776	13.5194	10.4249	11.2204	11.2946	10.0722	8.4196	10.3965	15.7909	13.2871	14.4741	13.4739	13.5551	14.7446	16.634	14.0209	13.2393	12.2266
g__Cognatiyoonia	8.3031	14.5655	20.9195	20.1511	18.4072	17.5785	11.3524	18.2729	17.4178	14.4686	16.6715	6.7352	15.745	10.6913	12.0783	9.5738	10.2316	6.8658	5.8482	4.633
g__Trichormus	12.3404	15.3714	11.9277	12.6401	9.8685	10.7697	11.2504	11.1546	11.1921	11.3632	15.025	12.3977	14.3767	14.3552	14.7628	15.3061	16.3876	14.4304	12.7092	12.4105
g__Planktothricoides	14.6918	16.7998	10.7613	11.4023	8.6104	14.1706	12.1127	13.1711	11.4155	9.3169	15.4607	11.1958	12.6037	11.5623	12.4698	15.7565	17.9728	11.6479	16.6588	12.0031
g__Brachyspira	15.1165	12.7712	11.603	9.3356	7.7566	12.9554	13.7372	13.3274	16.1137	11.3297	13.5877	11.9209	10.021	14.7377	12.688	12.8003	13.1282	15.0774	17.3722	13.8192
g__Thermorudis	17.3467	14.0587	11.919	11.8996	11.0393	10.2339	10.9632	9.9578	10.1042	10.337	16.2715	13.1364	16.1494	14.7492	16.7092	13.9305	13.3163	11.5222	13.6348	11.4428
g__Magnetofaba	15.7043	15.2028	14.2275	13.0064	12.4401	13.9248	12.2875	13.2743	16.2039	13.0833	11.5701	11.2391	12.8442	11.2544	12.7741	10.7655	12.8929	11.5195	11.6348	11.7248
g__Microlunatus	15.896	19.4735	12.4735	14.1804	12.6725	13.3823	12.0455	10.8025	11.4264	13.8127	13.1026	10.0438	11.7499	12.6103	14.1893	11.6421	13.8433	13.0355	11.636	9.2981
g__Candidatus_Peribacteria_noname	16.87	14.5134	12.1716	13.7843	10.8686	16.0869	15.0099	12.9735	15.1849	11.1441	12.1309	10.4278	10.3735	11.4497	9.6761	9.8066	12.9784	13.3965	13.4284	14.9865
g__Candidatus_Fraserbacteria_noname	13.5819	11.3883	14.1862	12.1201	14.4293	12.6751	12.385	14.7701	13.3979	14.1088	9.3175	14.3019	13.0149	12.678	13.2658	11.6902	9.8522	11.4862	11.5779	12.3808
g__Acidocella	12.8414	15.9852	11.891	13.0365	11.3573	11.5566	10.1915	9.6679	11.1958	11.4453	15.6423	11.3483	12.9746	13.273	11.4696	14.4701	14.6298	14.887	13.8077	10.6592
g__Candidatus_Brocadiaceae_noname	13.2659	13.0242	13.2404	13.1707	11.7635	16.1031	16.1736	14.9281	14.9934	14.1168	12.6665	9.7548	11.1719	11.436	10.1313	8.8127	12.4874	11.4221	12.6761	10.5968
g__Cysteiniphilum	7.6528	6.0627	6.1225	6.0043	5.7403	6.5569	7.7382	6.0205	6.7246	7.2715	17.8171	16.3799	17.343	18.3376	14.5857	19.8532	20.1614	18.2152	21.4845	21.7204
g__Ferrithrix	17.8709	14.4213	10.9128	10.0757	9.9426	12.2376	11.3372	13.6923	9.8076	13.0533	11.7876	11.975	14.0415	11.8167	14.5556	14.1724	12.9493	13.6455	13.1031	10.3176
g__Candidatus_Kapabacteria_noname	15.7913	13.3424	10.7614	11.9379	9.7056	13.7827	15.8786	13.0827	12.3173	10.4173	11.2074	12.4602	11.3328	11.4441	10.9387	13.2635	12.9434	15.0263	13.8237	12.0604
g__Leptonema	14.9395	10.2558	11.0898	10.2587	8.7351	12.3825	13.1171	12.361	11.5627	11.4981	11.84	12.3775	13.4272	13.8488	11.6219	13.0794	14.523	14.7101	16.0663	12.2517
g__Xylella	9.0034	11.6418	9.8959	10.269	10.6872	10.9764	11.6986	10.985	11.2401	11.3274	14.3261	16.1953	12.7217	13.7155	12.342	14.1307	14.9749	14.1949	15.3799	14.045
g__Consotaella	13.0493	14.8017	12.0923	10.4129	7.901	10.0426	9.499	10.4906	9.6722	10.2171	14.9981	14.8489	15.157	15.0339	14.7577	12.1837	15.3069	12.621	12.5318	14.081
g__Sodalis	9.9903	12.069	11.6794	15.4338	13.5447	10.7816	15.0422	11.1905	12.5613	15.9546	10.4574	15.1006	12.9637	15.3467	13.3281	9.2569	10.8295	9.2277	13.5836	11.3207
g__Sandaracinobacter	22.227	11.9123	11.3054	8.9023	8.5855	9.7195	11.3567	9.8824	8.6867	12.0242	12.0669	8.6801	14.8067	16.5578	19.1311	14.2819	18.73	12.7415	10.4064	7.2071
g__Desulfonatronospira	14.0775	11.3936	10.9984	9.5837	9.3325	10.3047	11.1989	10.5325	10.8963	10.8219	14.5684	12.834	12.4715	14.0938	13.2297	13.9842	16.9442	13.1304	15.2276	13.0924
g__Roseivirga	14.0924	10.7835	9.0661	9.9594	7.5124	14.0956	13.2141	14.2271	14.5547	11.1276	11.2599	10.0488	8.4632	13.6255	8.5812	12.1218	16.1421	16.7863	17.0616	15.5858
g__Apibacter	5.6053	3.004	3.0622	3.2529	2.1792	5.8886	4.8051	4.7776	4.4919	4.2575	17.4779	18.554	12.5189	19.5937	14.4749	18.9878	24.3675	25.1347	30.705	24.6605
g__Parvimonas	10.632	8.2082	7.1024	7.1291	10.168	7.6778	6.499	9.5025	9.3257	7.7344	13.9657	14.5324	12.7737	19.5397	13.6623	15.2277	19.4238	21.4537	21.4476	11.2248
g__Microcoleus	12.3113	15.4916	12.1069	13.5976	11.237	12.7639	12.8818	11.928	11.0015	12.3032	15.0577	11.6838	10.9127	13.0945	10.9041	11.7979	11.2147	12.6732	12.2563	11.8166
g__Hungatella	13.3706	13.448	10.7455	12.0324	7.825	12.005	13.3721	12.8185	12.7458	10.3403	14.2676	9.8923	11.3408	13.0741	9.3085	13.0272	13.1221	15.1263	15.6299	13.3592
g__Flexilinea	14.1063	15.2646	9.679	10.0599	8.3856	11.1471	11.0098	9.2541	9.5684	8.6566	16.1575	12.463	13.65	13.2943	11.9225	13.5115	14.6103	16.1709	14.9598	12.1559
g__Providencia	15.2526	10.2188	9.618	9.6447	7.9846	11.4866	13.4289	13.5865	11.7282	9.9598	12.0653	9.9313	5.9817	11.8182	9.1511	17.1139	15.4206	16.3773	17.1021	17.8162
g__Nesterenkonia	13.0911	18.7658	14.6489	14.4411	10.1761	11.9983	10.747	11.5303	9.8649	10.8994	13.9334	9.0686	14.7203	12.7538	12.8242	12.3956	11.7686	13.2862	10.1745	7.3565
g__Pelosinus	13.3236	13.5942	11.1078	9.9392	8.408	11.8905	10.3451	11.2303	10.7718	8.905	12.3456	11.4501	11.5011	13.5433	13.3638	15.2205	12.1809	15.357	15.8292	13.738
g__Litorimicrobium	11.7643	13.2383	17.6383	16.7857	13.3795	15.7187	10.9849	16.6	15.6976	11.8711	14.3851	5.9902	14.6586	11.0016	12.0581	10.6204	10.4709	8.3907	7.2232	5.2775
g__Formosa	10.5121	7.5835	8.5341	7.7428	7.3714	10.3019	11.3314	9.5744	10.3499	7.9755	14.5695	13.6458	10.3574	13.8214	11.4087	16.2061	16.5335	17.6091	18.5257	19.3951
g__Megasphaera	8.7303	7.3755	7.331	5.9313	7.4321	7.5615	7.3429	7.4831	7.0972	6.774	15.5325	15.416	15.3554	15.7626	15.1318	16.8976	18.1535	19.3816	18.917	19.1036
g__Natronoflexus	11.6599	9.4494	7.3228	8.801	6.841	9.1346	9.0555	8.0652	10.2254	7.1089	13.2365	12.972	9.7004	13.9697	11.4612	14.9148	20.7643	20.1012	20.1936	17.1866
g__Anseongella	9.4214	11.4881	7.5198	10.8082	8.9858	9.5357	10.3031	9.9514	9.2897	9.2726	13.3823	12.4922	10.9457	14.306	11.4202	14.8771	16.7273	17.7401	16.8222	16.63
g__Serratia	12.4195	13.2518	10.2512	9.0026	10.7197	10.5353	12.1416	13.2691	10.8245	10.8493	13.2075	13.818	12.1649	12.1926	11.4059	13.6992	12.5679	14.4736	13.9199	10.5629
g__Yersinia	18.2999	12.9332	12.4497	11.553	12.745	16.368	16.0883	12.8913	14.8784	14.8911	8.962	8.3666	7.1733	9.5911	7.7236	9.5559	10.0191	12.2448	12.3448	11.7313
g__Sneathiella	16.9569	15.1019	9.7343	10.9444	9.4939	10.4844	8.4791	9.1784	8.1977	10.8792	13.3456	13.7107	13.4025	14.1824	12.9187	14.3031	15.5403	13.0156	10.5356	9.9462
g__Aquificae_noname	19.0145	15.4205	14.6126	14.9928	10.7159	18.14	18.6652	17.4159	17.5343	15.1219	7.6034	6.6872	6.7896	7.2379	5.5739	7.9685	8.6319	8.7625	10.466	8.9718
g__Anaerotignum	13.4997	12.1824	11.9726	10.6513	8.1796	13.1212	11.5751	14.9245	13.2822	10.5389	13.1679	7.3059	7.7596	11.8155	9.6228	10.5968	13.3888	17.1696	16.1738	13.2535
g__Roseimicrobium	16.2941	13.5448	12.5169	12.7587	11.7021	16.7884	15.0852	14.6302	14.3554	14.9394	10.3905	9.0731	8.9	11.2281	8.967	8.8575	9.6455	10.5865	10.2878	8.57
g__Actinobacteria_unclassified	23.3796	19.3103	14.7954	14.8176	16.0656	15.8646	16.2801	17.1875	13.8333	16.4437	5.92	7.8166	7.5475	5.9457	5.7726	8.1803	8.1429	6.0323	7.7769	7.3337
g__Propionispora	10.3857	12.4737	9.0241	9.9578	6.889	10.7483	10.9224	10.8277	11.6294	9.5105	15.5466	11.0369	10.8478	15.0394	11.5905	12.3407	14.8685	13.8713	16.2697	14.4708
g__Caproiciproducens	12.8472	12.5885	12.4313	12.0419	8.3462	13.9651	14.6226	12.1106	14.441	10.3169	11.3847	8.1742	8.1704	11.1777	9.5842	10.4971	12.2962	14.7004	15.4117	12.8415
g__Pacificimonas	15.8203	15.6642	10.3211	11.5491	10.2127	9.2778	11.5539	10.5855	9.0817	11.7106	13.2344	9.9954	12.4358	11.1472	12.3374	12.3916	17.0306	12.4957	11.9648	8.9378
g__Granulicella	10.8847	14.8412	17.3792	14.849	14.4751	15.9641	11.6556	14.5555	16.3732	13.7407	13.1226	5.7756	12.961	8.7529	10.1152	9.092	8.9129	8.5891	8.2062	6.8533
g__Thermogemmatispora	12.7571	13.8234	10.8687	9.6845	8.9218	11.9449	11.4848	11.2749	10.5356	10.4039	13.8088	10.9271	12.0444	12.9375	11.7951	12.149	13.3959	13.9913	12.4694	11.0811
g__Lutispora	12.08	11.5688	9.4136	10.3178	6.4284	12.9903	12.5775	12.5191	9.4563	9.9001	10.9323	9.2332	9.13	13.9723	9.1729	13.0171	15.275	15.3235	16.1961	16.2636
g__Virgibacillus	13.3854	10.8793	8.8322	9.5762	8.0369	14.37	15.66	12.7362	13.0614	12.0264	10.7423	13.6228	8.0255	11.0618	8.8968	10.78	13.3514	13.2357	14.5575	12.7008
g__Silvibacterium	14.3681	13.9735	10.8214	10.913	9.4882	10.2496	10.6123	9.9077	9.1313	9.4684	13.4546	11.5576	11.5886	11.5591	13.5468	14.773	13.7537	12.2839	12.7956	10.3579
g__Methylomusa	10.8273	8.4437	6.7813	6.9641	5.2909	7.7888	9.4626	9.9366	9.6407	8.335	15.1339	12.2809	11.8509	14.9881	11.6688	15.9081	16.3739	16.9992	18.8244	16.9874
g__Deferribacter	9.5516	9.0877	8.6044	7.0257	6.3743	9.4201	10.1564	9.0756	7.4534	8.7754	14.0553	15.4577	12.1297	16.5613	11.1981	13.4808	16.5593	16.9988	17.7546	14.6108
g__Aneurinibacillus	14.172	12.9045	11.2435	12.2941	8.9539	14.2694	15.7941	14.4786	11.9729	10.9777	13.0806	10.2114	7.6166	11.719	8.0869	9.5685	11.7151	13.0329	12.2928	9.8661
g__Synechocystis	11.8035	11.7727	6.8159	9.3462	7.9274	10.1679	8.6834	8.5122	8.3988	8.1518	12.5784	11.9393	12.8567	14.9829	12.1305	14.0617	15.9171	15.8882	15.273	16.813
g__Desulfonauticus	13.5182	10.0204	11.7991	11.0221	10.7903	12.0459	12.9057	12.2091	11.7386	11.4518	12.4854	10.6338	10.5777	12.2343	10.4595	10.5957	11.604	12.094	12.8609	12.9248
g__Butyricimonas	13.8445	9.6208	10.4623	11.527	9.0887	14.5305	12.7647	14.0492	14.9761	10.7292	8.7385	8.63	6.4663	11.3171	8.6553	11.0338	12.7844	14.0393	15.0928	14.4529
g__Sinomicrobium	10.6575	7.4728	7.5244	7.7399	5.7531	10.8378	13.3245	11.8029	10.4914	8.9518	11.4533	11.8543	10.1765	12.7295	9.6179	13.8781	16.4188	16.3769	17.743	17.2568
g__Flexistipes	10.338	8.3132	7.4509	6.8649	5.3891	11.8052	10.4164	10.6267	9.1976	8.1312	13.8541	12.8562	10.717	14.5483	10.3865	11.1089	18.0595	18.8194	17.3335	14.9134
g__Fabibacter	14.2454	11.0292	8.7709	11.0899	7.4237	14.509	14.6126	11.2893	11.0099	10.1667	11.646	9.0638	9.6605	12.42	7.627	9.8244	13.7427	13.0612	16.446	13.1958
g__Ethanoligenens	13.0718	12.3944	9.3365	8.6329	7.0186	11.8691	12.1526	11.162	10.2461	7.8829	11.055	10.349	10.1867	13.9509	9.6021	12.5522	13.5482	15.5134	17.4877	11.3435
g__Hassallia	8.7011	7.1666	5.1809	5.573	5.0206	8.6547	7.4754	6.1848	7.2152	6.806	15.464	14.2546	13.5858	15.2815	13.0336	16.1526	17.0699	17.8582	21.7505	16.6794
g__Arthrospira	14.946	16.3105	12.1104	13.5342	10.9046	13.4883	14.2568	13.5896	12.6115	10.9288	9.1679	9.8491	8.0878	9.2548	8.2865	8.8434	10.3674	10.3566	12.3737	9.5227
g__Symbiobacterium	13.4715	18.619	13.8295	15.34	11.1119	9.6154	10.603	10.803	11.4509	11.7424	11.8312	7.4283	13.3175	10.5675	12.0523	11.3328	10.091	11.3245	7.6126	6.5568
g__Candidatus_Soleaferrea	13.2832	13.3189	12.4576	12.5093	7.7715	14.063	14.2604	13.1682	14.4763	8.8132	10.4308	6.0397	8.0121	10.0491	8.0841	12.1164	10.4738	12.1187	15.5888	11.6448
g__Dinoroseobacter	9.6913	13.729	14.5153	14.6999	12.5467	12.8168	9.2891	13.9658	11.3434	9.8127	14.4725	7.0396	13.3014	12.2751	11.9703	10.2158	13.6495	7.4286	8.2518	7.1887
g__Malonomonas	10.9733	11.7503	8.5132	9.0705	8.0433	10.3466	10.6917	9.7577	10.2446	8.723	12.4573	10.8082	12.788	12.3932	12.3567	14.6673	12.6195	14.9152	14.5747	12.1976
g__Dysgonamonadaceae_noname	10.5886	9.2685	7.4216	7.8631	5.4939	10.5456	10.8307	11.0789	8.1119	7.3305	13.55	12.1252	9.752	13.0197	10.3311	13.8627	14.8199	15.2003	18.6856	17.4786
g__Defluviitalea	13.615	13.7875	12.7664	11.3758	8.6152	14.2259	16.0968	15.4034	12.624	11.5058	7.4409	8.2058	7.2431	10.9586	7.1994	9.5234	11.4277	11.7155	12.4447	10.554
g__Candidatus_Omnitrophus	8.551	6.7761	5.3121	5.9339	4.163	7.05	6.3266	6.662	6.0643	5.0773	15.5553	12.3981	14.5661	18.6515	13.8323	18.0108	18.7807	18.0769	19.769	15.0285
g__Terrimonas	14.9883	9.3731	8.3975	8.7294	7.2281	13.1221	13.9551	13.1181	12.2598	10.1653	8.4294	10.4355	7.3936	11.1907	8.5147	11.1413	12.6886	14.2608	13.6528	15.0498
g__Turneriella	14.8201	9.645	10.3917	11.195	9.4691	14.5941	16.6898	13.1032	15.1879	13.6373	10.3463	7.8277	7.821	8.6219	7.8246	9.3621	9.3801	11.3625	12.5115	10.2317
g__Polyangiaceae_noname	12.1891	10.9564	10.4777	9.1164	12.3257	11.9338	17.1918	11.5597	13.5866	14.6327	9.252	14.9389	7.7224	10.4327	8.2004	8.4153	7.8039	10.9316	9.5184	12.0906
g__Thermomicrobium	11.9906	17.1953	11.7694	11.3332	10.4938	9.4993	8.8901	7.6944	11.1408	9.366	14.2063	11.2516	11.0598	11.924	10.9647	11.505	10.9988	11.0536	10.8494	9.0262
g__Rhodovarius	11.4858	12.0743	8.812	9.1006	10.5098	9.4034	9.0646	9.2531	10.0085	9.8628	12.0954	12.9786	12.5909	11.1925	12.1631	13.8789	12.6279	11.8059	11.8828	10.8098
g__Planctomicrobium	17.4686	14.267	10.8784	11.7157	8.6039	9.755	11.396	11.9076	9.2179	10.1406	11.3864	8.8356	11.3224	9.1389	10.5911	10.6643	12.0039	11.0524	10.5131	10.093
g__Desertifilum	11.1693	14.4889	10.0245	12.4803	9.3515	9.6176	9.1134	9.155	8.7881	9.6574	13.4579	10.0976	13.122	12.127	12.0338	10.8691	12.6646	11.0117	10.9001	10.1361
g__Candidatus_Phaeomarinobacter	8.2555	10.3543	10.8523	10.2285	10.7725	10.0816	9.9779	11.4814	11.4487	9.3413	10.3998	10.3774	12.0063	12.1938	11.6521	13.2957	11.3814	12.1282	12.1948	11.278
g__Subdoligranulum	14.0323	10.157	9.6199	9.9184	9.6637	13.9717	16.8256	12.5882	12.5231	11.5564	9.7564	7.4268	7.8068	10.1505	9.4936	9.125	9.2842	12.1388	13.2066	9.8772
g__Azovibrio	15.7049	15.8533	10.5316	11.1556	10.416	11.3035	11.2858	11.4725	9.5553	11.7278	10.9448	9.2144	9.3798	10.3399	11.0525	10.5036	10.7442	9.3179	8.9372	8.9511
g__Beijerinckia	12.6518	13.4097	10.9456	10.3126	9.7431	11.2663	8.603	10.4254	9.4364	11.7502	12.9096	12.0445	11.5424	10.5209	9.563	10.3768	11.5263	10.9126	10.4254	9.8839
g__Salinivenus	13.9346	11.4835	9.7825	11.873	10.058	9.7102	9.1306	8.7523	9.5988	10.0334	12.181	10.2343	11.9625	11.8433	14.2165	10.9407	10.4971	9.3095	11.307	11.0262
g__Roseburia	12.1408	10.386	10.6119	9.8596	6.775	13.2667	13.6662	12.0054	13.0687	10.5571	9.5132	8.235	7.6445	12.5236	8.1162	10.6303	12.2214	12.0174	14.1402	10.4077
g__Roseitalea	11.0704	12.1009	9.6606	11.7214	9.9784	9.9024	10.0585	9.2494	9.2111	9.8246	11.7461	12.3744	10.884	12.5862	11.8109	9.6031	12.6137	10.5168	10.6819	11.9436
g__Natranaerovirga	13.049	11.3707	11.6886	8.9682	7.7667	14.6083	14.7809	12.7962	13.1255	10.7184	9.7773	6.9085	6.7675	11.1029	6.69	8.9654	10.7261	12.3702	12.5346	12.2776
g__Rhizobiaceae_unclassified	10.3832	10.1634	7.9419	9.3346	8.9105	8.3447	7.3181	8.4834	6.7688	8.0446	12.6322	14.5302	13.9043	13.2439	12.4817	13.6676	13.9281	12.5569	12.9734	11.2282
g__Desulfovibrionaceae_unclassified	12.0288	11.6357	9.3352	10.8807	10.9086	11.806	11.747	11.602	11.1526	10.894	11.4774	8.6437	11.5838	10.5627	9.6096	10.015	12.4461	10.5512	10.5634	9.3323
g__Candidatus_Acetothermum	8.4064	12.4875	8.2399	10.1267	6.9871	9.03	7.4418	7.1775	8.048	7.1028	13.3235	10.723	13.8519	11.4997	11.2007	12.4933	15.5249	14.1337	15.3963	13.2399
g__Dickeya	7.9614	5.7217	6.9539	5.6114	5.7139	5.7259	6.8013	6.9705	6.6447	6.0294	14.5417	14.7411	12.8213	16.2774	11.8575	16.6925	15.8072	17.2399	15.7141	16.4812
g__Ornithinicoccus	12.5694	19.1365	14.3807	13.1763	11.0631	7.8583	9.2173	10.9558	10.2256	9.2452	12.8478	7.3934	12.3473	8.4893	12.3545	11.8097	9.3259	8.7507	8.2164	6.0974
g__Chroococcales_noname	10.6456	14.902	6.0594	9.8001	6.5847	8.6751	7.7665	7.6176	7.2151	6.4909	14.676	9.9124	11.1605	13.0265	11.666	13.2335	14.1816	15.1471	14.019	12.5778
g__Chitinivibrio	15.099	11.5387	10.5365	9.9356	9.605	16.0569	16.944	14.7093	14.9958	11.7574	7.3222	6.3539	6.078	8.7902	6.7051	9.127	9.1264	11.2635	9.2124	9.8516
g__Arachidicoccus	12.4378	11.0219	9.1148	8.437	8.1076	14.7714	15.131	13.6887	11.2091	9.9412	8.1718	9.8722	7.2904	10.9852	8.0752	10.0146	12.48	11.022	11.6641	11.3822
g__Aureispira	11.8262	11.9269	9.7764	9.0177	7.3548	14.6896	15.822	15.1394	14.1146	10.1137	7.0073	8.3197	5.3147	10.4597	7.4651	9.2973	11.2412	13.4209	10.6405	10.9145
g__Aquiflexum	13.3731	9.8203	7.2601	7.2087	8.1462	12.4848	11.9672	9.7324	12.46	8.1018	11.6442	8.632	7.5788	10.002	8.9584	11.7943	13.6211	13.2593	13.3889	13.8193
g__Hydrogenophilaceae_noname	12.5444	12.0386	10.2017	11.1382	11.5691	10.4603	11.6613	10.2979	10.3482	10.638	11.323	8.6478	11.8885	9.1326	11.929	11.4115	8.3383	9.7941	9.2311	10.1415
g__Cryptosporangium	16.5662	15.439	8.3873	10.2215	9.1995	8.5337	10.2883	7.7414	7.5635	8.9647	12.6483	10.3538	12.4153	9.725	12.7405	11.113	9.0974	10.4539	10.7963	10.1713
g__Terrimicrobium	14.9077	14.1727	12.1671	12.496	10.1908	16.4512	14.335	14.4958	14.8932	12.7274	7.4276	6.2681	7.2841	7.8289	6.7342	7.2954	8.1871	7.4615	9.2126	7.5539
g__Psychroflexus	11.5974	8.9793	7.6299	9.2185	5.16	11.0368	10.3985	9.194	8.6933	7.2068	9.9153	10.3614	7.7431	12.6953	9.0113	11.3624	13.6971	17.8142	16.2595	13.8066
g__Nesiotobacter	13.7933	13.73	10.1664	10.4636	10.0368	9.2299	10.4053	10.016	8.863	9.8338	11.2084	10.3009	10.0155	10.0795	10.4869	11.6365	11.0038	10.3898	10.376	9.4879
g__Aphanizomenon	10.2395	12.4069	7.5541	7.8889	7.0117	9.5654	9.7218	8.3311	8.574	7.0342	13.2704	10.8416	9.7396	11.7094	9.5935	12.3907	16.0966	13.1178	12.5389	13.3059
g__Negadavirga	10.9201	7.5236	7.3409	7.5741	5.8951	10.6432	11.303	9.9775	10.0241	8.0484	10.4016	8.809	7.7449	12.6903	8.8719	10.7974	14.4194	14.5067	17.6118	15.5999
g__Rubripirellula	9.4776	11.3506	10.4512	10.4552	11.973	9.7184	10.1554	10.5258	8.7047	10.1266	11.365	10.6003	10.0135	10.2709	11.3575	10.9959	11.0758	10.3408	10.4663	10.4009
g__Exiguobacterium	10.635	12.2151	8.752	11.3772	8.5604	9.1435	9.042	9.3011	8.2939	8.4151	13.4531	10.9841	9.6976	11.8044	10.5957	10.84	11.9819	11.8284	11.6655	11.2252
g__Granulibacter	13.887	10.0621	11.4655	10.9991	7.8077	12.6525	11.8585	10.4691	10.6018	10.0304	9.2996	7.6751	9.0121	10.3569	9.8349	8.5733	11.7149	10.1917	12.5798	10.6075
g__Flavisolibacter	13.1794	10.7918	9.6908	8.9069	7.4769	11.5599	11.5675	9.7699	11.7102	8.9382	9.662	9.615	7.7372	9.7393	10.2845	9.5293	11.1893	11.7445	14.4277	12.0148
g__Hwanghaeicola	10.1221	8.4171	5.8838	8.4788	6.7246	6.6329	6.3238	5.2417	4.2201	6.14	12.5045	13.0086	9.3079	13.4228	11.1346	15.2895	18.3837	14.0579	19.2308	14.553
g__Pontibaca	12.6632	8.0441	9.8807	8.0381	8.7694	9.6373	7.6756	6.8243	6.8443	9.6704	11.2221	12.607	11.109	10.0078	12.58	13.8918	11.8538	13.2147	11.7492	12.4822
g__Gottschalkia	11.8529	11.1757	11.5251	9.5578	6.9793	14.2085	11.6118	12.8072	11.8668	10.5879	8.9561	8.5004	6.3564	8.2785	6.9927	9.9692	10.2415	9.7519	13.7185	12.7035
g__Enterobacteriaceae_noname	10.6611	10.2195	11.0776	10.4036	10.29	10.0118	10.1202	10.4551	10.0327	9.8109	9.2455	8.8819	11.6652	10.8275	10.889	9.091	12.0344	9.6	11.6253	10.247
g__Desulfocapsa	11.7719	10.1844	8.9709	9.0643	8.4363	10.6012	10.9435	10.0628	9.2908	8.4367	10.8318	10.272	10.1165	9.5665	10.3915	12.4882	11.7606	10.8698	11.9492	10.741
g__Collinsella	9.8016	8.7889	9.4328	9.4371	7.939	7.0305	8.9681	9.613	7.6419	8.6546	12.126	9.7134	11.2403	12.1138	12.8629	12.5494	12.9129	12.4654	13.231	10.1469
g__Salibacter	9.4904	7.7389	6.1251	6.1415	4.1473	8.4504	9.0268	10.793	8.8831	6.6906	12.5358	10.9616	8.7965	12.3037	9.1683	12.3744	13.3032	16.0695	15.8625	16.9243
g__Umboniibacter	8.6418	10.2506	11.2061	11.0134	11.3636	10.3467	8.8245	10.9427	9.5439	8.8646	9.8664	10.3963	10.2458	10.9714	10.3735	10.0701	11.1786	11.3764	10.3985	8.3227
g__Cribrihabitans	8.4973	12.2288	16.3175	15.2462	11.7638	13.5617	9.6762	13.696	11.6207	8.6393	12.4149	3.8296	14.1305	10.0941	8.4553	9.3681	8.9742	7.1178	4.8037	3.0909
g__Segetibacter	9.1	8.3659	8.0618	7.8663	7.4158	12.0762	9.0937	9.9971	8.9558	7.526	9.234	9.9072	8.7146	11.0817	8.8227	9.6909	12.4595	14.0761	15.4182	14.0398
g__Gillisia	9.1866	6.5617	5.3948	6.8663	4.5394	8.5592	10.5614	10.0949	8.9981	5.9284	11.486	10.3011	8.0497	12.5938	8.5855	10.9314	14.055	18.1677	15.2033	15.3738
g__Candidatus_Izimaplasma	9.7726	8.9106	7.2433	7.3018	5.448	10.0525	10.1708	9.1427	9.3681	7.0239	9.6937	8.9844	7.2751	11.7031	8.7878	9.7417	13.7909	17.0822	16.1155	13.6935
g__Phyllobacteriaceae_unclassified	9.362	6.6035	7.639	6.5513	7.1636	6.2183	7.9298	6.9038	5.2186	6.7732	12.6407	13.6102	13.5709	14.1304	13.2563	13.473	11.5938	11.4312	13.933	12.5798
g__Mastigocladus	5.9753	9.7109	8.1193	8.8626	10.1597	9.4619	10.8846	13.4703	8.5232	9.9075	9.869	8.2137	11.4724	9.9621	11.2322	12.1553	10.2808	10.2187	9.0136	12.6618
g__Aestuariispira	15.3291	12.5254	9.7403	9.9536	9.8443	8.9448	9.3104	8.0206	8.2582	8.8126	11.8882	9.4003	10.8648	7.9754	9.7571	11.0876	11.7352	10.7854	8.8991	6.9947
g__Hasllibacter	6.7377	11.4303	11.8827	14.7295	10.0596	13.3589	11.1855	15.011	11.9599	9.3779	12.6954	5.3402	10.1187	11.1071	6.9485	7.943	11.7488	6.5162	5.1002	6.6677
g__Agathobaculum	12.457	10.4755	11.5138	12.8279	7.6783	14.0886	11.7522	12.5084	9.108	9.6478	8.366	6.3197	6.1924	8.9297	5.7209	10.4702	10.7488	12.6601	9.9035	8.4736
g__Candidatus_Bipolaricaulis	11.0435	10.807	9.1523	8.8342	8.5664	10.9154	9.6702	11.6186	9.8227	11.2902	9.5191	7.9573	8.3883	8.6753	10.375	10.5239	12.2052	10.1473	10.8189	8.926
g__Caldanaerobacter	8.8983	10.9697	11.0064	10.2525	7.7613	11.3003	8.7226	9.3215	7.8462	9.0997	10.6211	8.1478	9.316	11.3215	9.4276	10.0556	10.7116	12.082	12.3386	10.0277
g__Verrucomicrobiales_noname	15.3969	11.3192	12.0437	12.059	10.7812	11.0457	11.8825	12.6764	10.4059	11.6793	8.1657	7.7692	7.3467	7.7709	7.3955	7.5026	8.1336	9.1208	8.4326	8.2702
g__Proteiniborus	11.9289	8.8918	8.9166	10.843	6.3527	12.6215	14.2558	12.0728	12.0262	8.6469	10.1404	7.3668	6.2372	8.9134	6.9205	8.9835	10.5237	11.5097	11.7718	10.1832
g__Solitalea	9.2568	8.3268	6.7692	6.9042	6.8077	9.9665	10.8032	10.8737	10.428	6.5693	10.9608	9.1991	6.0929	12.9003	8.2076	9.436	12.8882	16.4719	13.26	12.9225
g__Salegentibacter	8.361	6.543	4.6576	5.3519	4.8245	9.048	10.1917	8.041	8.1629	5.831	10.9446	10.6759	7.4152	13.4489	9.2142	12.9016	16.6886	15.4926	15.4085	15.2471
g__Olivibacter	7.6432	7.9984	6.7568	6.1448	5.2023	6.9512	6.6425	6.5426	7.5323	6.4912	11.2186	13.0806	9.0772	12.233	10.5473	11.953	11.525	18.0885	17.4068	15.3362
g__Intrasporangium	12.777	12.2896	8.6916	9.5351	8.4767	9.2786	6.9907	6.7046	6.4832	8.7291	11.2811	10.8277	12.3554	10.1586	11.7272	12.5684	10.9997	9.5955	8.9833	9.7806
g__Desulforegula	10.78	10.5894	9.0277	7.8105	7.1798	11.9021	13.4249	10.4103	8.9523	9.0886	10.5333	7.406	6.7863	11.1693	9.2788	10.4594	10.3202	13.0418	10.5426	9.1996
g__Xenorhabdus	9.1831	9.25	6.2306	7.001	6.4623	8.5406	9.5918	9.8324	7.1503	9.2817	10.933	11.0632	9.9559	10.9118	9.0932	11.1501	12.3637	12.8229	12.9089	13.9467
g__Synergistetes_noname	2.1102	1.7949	1.4122	1.9027	1.2708	1.9629	1.8041	1.6616	1.7777	1.4481	17.0568	14.2701	13.6971	17.5102	13.5675	17.1756	20.0509	21.5284	21.8827	23.0641
g__Bradyrhizobiaceae_unclassified	6.4239	10.9378	13.4267	11.7391	12.7885	13.7706	8.7699	14.5948	12.3224	9.8601	14.4337	4.3213	12.7009	10.5228	9.6724	6.3486	8.7322	4.479	6.1115	4.8337
g__Candidatus_Brennerbacteria_noname	6.6969	4.9506	5.0653	4.6883	4.0943	6.9145	6.9216	6.4012	7.5673	5.4042	11.3216	11.1394	10.6491	14.393	10.8368	14.2933	16.0672	18.0703	17.1921	13.8018
g__Oceanospirillum	11.8058	7.5429	9.7597	9.2443	8.1744	8.2005	10.465	8.9926	9.733	8.9492	9.039	9.4494	12.162	10.3436	9.1096	10.0544	10.0431	12.8271	8.7466	11.3856
g__Gracilibacillus	10.1169	12.236	10.3346	9.9648	7.6202	9.9992	11.9223	10.3859	10.5006	8.6512	10.743	6.4951	8.4796	7.8801	7.8768	9.8194	8.871	12.1459	12.3833	8.9437
g__Pelolinea	8.8284	10.263	6.5577	6.8032	7.4189	8.5061	9.74	7.4547	8.2523	8.0319	11.4525	10.2165	9.9525	11.3621	10.0448	11.994	12.7696	12.1101	12.022	11.5248
g__Fuerstia	12.7925	12.5148	9.1875	10.832	10.1731	9.2382	9.0956	11.1022	10.9933	10.2686	8.807	7.0011	8.8852	9.188	9.2441	8.7546	10.5477	9.4283	9.7803	7.1793
g__Dehalobacterium	8.5421	9.5156	8.7515	8.769	5.9768	9.1	10.7062	9.4088	8.3092	7.6096	10.931	9.0034	8.3303	9.0989	8.1014	9.5589	12.6933	13.4916	13.3991	12.728
g__Thermodesulfatator	11.3587	8.6508	8.5182	7.3682	8.2267	9.1316	9.5168	10.314	9.8105	9.7756	9.0156	10.5251	8.6224	10.6361	8.2285	10.3695	9.6613	11.6551	11.7249	10.3832
g__Acidisphaera	10.8785	13.3376	10.9093	10.5746	11.1941	9.1908	9.8549	8.9636	7.5211	9.89	11.4011	8.3623	10.9288	8.5734	9.5351	9.3677	9.9928	8.68	7.239	6.6612
g__Ammoniphilus	10.7366	10.7136	9.8762	8.9955	9.0679	9.4764	9.5843	9.8519	8.572	10.5972	10.9869	8.2345	9.8749	10.7737	9.0996	8.6996	9.4343	8.825	10.5005	9.1483
g__Francisella	14.7363	10.3803	7.3947	7.7546	7.1037	8.8216	8.8842	8.5318	8.1557	8.1669	9.5774	9.3753	7.978	9.867	9.4505	10.3541	11.2601	12.6468	13.2409	9.2002
g__Pelagibaca	10.4837	10.5485	7.4772	8.8117	7.4481	6.5179	6.382	6.633	6.6903	6.9152	13.2588	11.246	10.3019	11.5239	12.3551	11.2478	14.5313	11.6217	10.922	7.943
g__Candidatus_Lambdaproteobacteria_noname	8.3239	9.1151	9.5458	10.5966	8.4585	10.7633	11.0779	9.6816	10.3238	8.5303	8.9171	8.3394	8.6214	10.3409	7.7896	9.9046	11.1933	9.2188	10.6074	10.4738
g__Sporocytophaga	10.6733	7.7532	8.2492	6.7657	5.7845	11.8352	12.4194	8.8728	10.3203	9.6923	9.9918	9.3257	6.4596	8.7869	6.6268	9.8825	11.5355	12.0477	12.5137	12.1177
g__Thermincola	12.5282	9.3448	8.4661	8.9138	7.6867	13.0019	11.7165	11.1971	10.3973	9.7558	9.214	6.1148	7.798	9.3332	5.8706	9.3549	10.6157	9.9453	11.5304	8.4781
g__Gaetbulibacter	5.877	4.2335	4.3988	4.1103	4.0181	4.6069	5.012	4.277	4.9371	4.9139	14.1468	13.5536	14.179	14.3037	12.5801	14.4487	15.0338	14.7121	15.8525	15.9392
g__Atlantibacter	0.3949	0.5441	0.2744	0.4448	0.3387	0.5538	0.2818	0.6311	0.6264	0.6471	18.4329	14.2624	12.9007	17.4816	14.9086	17.4377	20.4255	23.6178	23.1959	23.5199
g__Knoellia	12.9612	10.0717	8.1632	7.5718	9.8961	7.7916	9.0709	7.9178	7.2016	8.7391	10.5265	9.2176	10.976	9.2343	10.6157	10.1928	12.5193	9.3984	9.3736	9.4314
g__Parachlamydia	11.0654	10.5849	8.878	10.5258	9.3977	9.8467	11.1703	12.2982	10.814	8.8371	9.3738	8.1533	8.5855	6.9075	8.0337	9.9417	9.5016	9.1968	7.2197	10.4297
g__Brevirhabdus	8.7431	10.5434	13.8377	10.0746	10.0681	10.4324	8.6108	10.4756	11.2443	7.3371	12.9852	6.7189	10.1112	9.3537	8.3497	9.2987	11.7269	7.5975	6.6685	5.7329
g__Longibacter	9.8772	8.491	6.2664	6.57	7.234	6.5089	7.8189	6.8361	7.2601	7.1171	10.4118	11.8141	12.8398	12.2936	11.9829	12.2228	10.4329	12.5356	11.8316	9.4371
g__Sulfobacillus	8.8063	10.5684	9.0446	10.5089	8.9148	8.5591	8.4094	10.155	7.7153	7.9703	13.09	6.78	10.4132	8.585	9.7764	12.7305	9.9961	8.9877	9.4573	8.123
g__Dictyoglomus	12.7832	10.754	9.4706	10.5564	8.4616	10.8241	10.4903	8.9664	11.7647	9.5729	8.4045	7.0246	6.8163	9.6863	6.5107	9.661	8.9085	10.4841	9.1453	8.2891
g__Anaerobacillus	8.0633	7.1321	8.8975	6.9916	4.2519	9.2304	8.0332	6.975	6.4274	6.8838	11.4689	9.0279	10.4624	12.4884	11.1439	12.191	14.6015	12.5122	10.6648	10.6109
g__Coprobacillus	6.6196	4.5704	6.4673	5.2889	4.1996	6.8191	8.8813	5.9257	6.0728	6.5353	10.3491	11.0983	8.3929	12.5554	8.9733	10.0047	13.9845	15.3517	20.3778	15.4873
g__Fluviibacterium	4.7746	10.5357	14.6558	13.3579	11.6891	11.7569	6.9986	11.4761	14.7391	10.0818	12.8687	4.1856	10.4563	7.4471	8.2112	7.0793	9.4395	5.9256	6.4223	5.1079
g__Alteromonadaceae_noname	12.3601	10.6522	8.4512	9.035	7.4331	7.9858	9.1605	7.5592	8.2059	8.7784	9.4185	8.6626	8.9116	10.4998	9.2497	10.947	9.5697	10.7946	9.7911	9.7332
g__Ohtaekwangia	10.2874	8.449	8.1946	7.1423	6.831	10.0701	8.9543	8.8806	8.3114	8.3622	10.3744	9.0933	8.4176	10.6038	8.8165	7.5793	10.2546	11.7962	11.5577	12.7447
g__Tessaracoccus	10.1766	14.807	10.7661	11.0492	8.6687	9.5925	8.9851	9.9289	6.3865	8.6043	9.5799	5.5944	11.3309	8.956	8.8795	10.2336	9.4914	9.1193	7.5001	6.3312
g__Pseudobacteriovorax	8.8878	6.6993	5.9755	5.0533	5.0046	9.4019	10.059	8.2229	8.1198	7.0182	10.301	9.8602	7.555	11.8922	7.8971	9.2969	13.763	13.3576	15.0077	12.1463
g__Flavobacteriaceae_unclassified	10.7728	6.6846	7.5743	7.3057	4.4	10.9163	11.0735	9.842	8.7783	7.2911	9.0667	7.961	5.552	10.202	7.1436	10.8858	9.6048	15.2616	12.1583	12.8811
g__Sinomonas	9.4193	13.7974	11.6215	11.641	9.9499	9.5177	8.7182	8.6015	8.3977	9.7291	10.6482	6.1806	11.3854	7.4674	9.915	8.7281	8.9977	8.0783	7.0544	5.3229
g__Blastomonas	6.4327	11.1263	13.4726	11.5201	13.2056	12.2068	9.1831	11.9555	11.9521	11.1987	10.8522	3.1177	11.8349	7.0215	8.6984	6.0006	8.3785	6.9359	5.3227	4.0853
g__candidate_division_LCP-89_noname	12.3917	9.1635	11.264	9.6313	5.3872	13.3482	13.7979	12.7499	13.8027	9.837	6.1663	6.5635	5.478	7.7204	5.1883	9.5942	8.0513	7.4996	7.4756	9.1122
g__Marinifilaceae_noname	8.3993	6.0037	6.1611	6.5411	5.1803	8.2969	8.1879	6.9512	7.4972	5.7188	10.052	11.389	7.376	11.1643	9.4063	12.3375	12.2098	12.9802	14.7139	13.5972
g__Planifilum	9.7182	13.9704	11.0278	10.7617	8.0579	10.2297	9.3685	9.7443	9.1936	8.3415	10.16	5.4778	10.6206	8.7262	9.6535	7.2805	9.6666	7.8891	7.8556	6.1215
g__Eubacteriaceae_noname	12.6346	8.9256	9.5181	8.759	7.4355	9.8945	11.6639	8.9855	9.749	7.8884	8.6227	7.6634	5.3638	6.6668	7.5907	10.2891	8.9425	13.2115	10.3139	9.4899
g__Caldiserica_noname	10.5285	8.4041	8.7809	8.1835	6.0608	11.4525	12.874	10.4878	10.1066	8.3893	9.3496	7.5242	8.2434	9.8371	6.2519	9.4368	9.053	9.6249	8.8086	10.0615
g__Imperialibacter	9.2924	9.4076	7.1879	7.9851	5.5825	11.2669	10.2292	11.5142	9.4855	8.4794	8.8907	8.162	6.9367	9.3876	7.9006	8.115	10.3265	9.9175	10.9499	11.978
g__Thermotalea	8.2497	8.4943	6.7243	6.7584	5.2274	8.5994	9.2695	8.8282	6.7885	5.9747	10.5941	8.3574	7.7673	10.3268	6.3451	11.7523	13.165	13.5581	13.6981	12.3094
g__Candidatus_Gracilibacteria_noname	11.6356	9.3023	8.0592	7.8028	6.1007	11.0515	11.6912	11.6895	12.107	8.5709	7.4907	8.4826	5.938	8.2192	6.5573	8.3602	10.1822	8.5915	11.6673	8.9136
g__Phycicoccus	14.0167	10.9378	9.5811	8.1256	7.768	9.3738	9.0143	10.4373	7.5079	9.595	8.2133	6.142	8.8501	7.7981	8.9029	8.0428	8.5926	11.0593	9.4103	8.8582
g__Jiella	6.691	11.59	12.7043	12.6934	11.0965	12.0602	7.8866	10.3431	12.3585	8.8734	10.6122	6.8999	11.598	8.0063	8.1084	6.3697	7.7505	6.6843	4.8941	4.9435
g__Tengunoibacter	10.2426	11.221	8.7265	7.7343	6.4673	9.7197	8.926	8.1369	8.9831	7.9024	11.2294	9.6716	8.9565	8.8858	7.651	8.746	10.47	9.3722	10.3008	8.3224
g__Kordiimonadales_unclassified	8.6624	8.3567	8.4447	7.1203	6.2258	9.4368	8.6716	10.2876	6.503	9.5424	9.4302	6.9314	7.4208	12.0855	7.4945	11.3447	8.8485	9.8914	13.1265	10.6502
g__Hypnocyclicus	12.4424	11.2554	8.0338	9.174	6.8652	12.1081	12.8813	9.77	10.1614	8.5196	8.3694	6.4719	7.4882	7.8878	5.5894	7.8273	9.1966	8.4431	9.9263	7.9963
g__Arcticibacter	12.9588	8.6363	7.7327	7.3302	6.4596	12.2841	11.7371	12.51	9.7588	9.273	7.7395	7.2801	4.0434	7.6151	5.0615	7.1579	11.106	10.538	10.9253	10.1684
g__Pseudoclavibacter	9.4838	11.4799	8.3153	7.6751	6.1955	8.1915	6.977	7.251	6.1002	7.4597	10.5393	8.856	9.4411	10.5511	10.0979	11.1996	12.819	9.4598	9.0534	9.1553
g__Nonlabens	10.3001	9.0089	8.6588	8.6099	4.9865	9.6508	11.5149	9.6202	8.8175	7.8168	8.3749	6.9054	7.5825	9.9572	7.589	8.6018	9.6954	9.8596	12.635	9.9374
g__Nafulsella	7.6585	6.3398	7.2975	5.4625	5.2733	6.655	7.6584	7.0341	7.4014	6.0448	11.3103	8.6223	7.6108	10.3541	9.592	9.7086	12.6136	13.5394	14.9474	14.9757
g__Thermocrispum	11.9416	16.6001	11.4506	10.9028	7.7541	7.6422	7.0224	7.885	6.2943	8.0453	9.4635	7.6796	9.5179	8.7269	9.1175	9.5333	8.2349	7.6511	7.649	5.9245
g__Candidatus_Brocadiae_noname	11.6095	9.063	9.1271	7.8231	8.5871	10.8939	8.4277	9.0464	12.0072	9.6363	7.3862	7.3727	8.0573	8.8889	7.0779	7.4697	8.5504	9.365	8.9957	9.5039
g__Emticicia	7.0079	5.6248	4.2677	5.3948	4.5007	7.5907	7.4614	6.6366	4.2159	4.6142	10.8104	11.2392	7.9442	11.2278	8.5379	11.0861	13.031	15.4834	16.1248	15.972
g__Methylovirgula	12.0464	10.0513	7.8343	8.5537	9.3179	8.1643	6.35	7.2316	6.3067	6.4955	9.7701	9.1051	10.6633	8.5331	10.2677	11.4647	10.6769	8.6852	8.7955	8.3816
g__Thermoanaerobacteraceae_noname	8.8184	7.5005	7.7691	7.6576	5.1114	8.7718	10.3742	8.4497	8.2358	7.0335	10.4963	7.6414	7.7752	8.5629	7.8259	10.8075	8.8233	13.4026	14.0742	9.4401
g__Kineosporia	12.8036	11.8461	8.2966	8.2977	9.1114	7.5752	6.5721	7.6596	5.3746	7.8531	10.5685	9.4899	10.9368	8.3869	11.252	9.9219	7.4376	9.5262	7.5447	7.6552
g__Lyngbya	14.9586	11.7433	8.8176	8.7776	8.1164	10.8057	12.0632	10.5911	10.3564	8.1815	6.8261	6.9455	6.2231	6.9208	7.5085	8.8092	8.4985	7.9139	6.3709	7.2288
g__Chroogloeocystis	10.4084	10.3421	8.6501	7.3479	7.0618	7.5826	6.8828	7.2738	6.4955	7.3078	10.8959	9.5351	9.2506	8.893	8.8517	10.643	12.9739	8.8096	9.7056	8.2667
g__Tamlana	9.8615	7.9492	9.0561	7.9933	6.4309	13.2036	12.4655	11.4072	11.783	8.5211	8.0521	6.361	4.9775	8.3098	6.0513	8.2731	7.7926	9.4157	9.0422	9.7798
g__Rivularia	9.3965	9.0081	8.529	9.3877	7.8202	8.5568	9.2603	8.3523	8.6907	8.0831	10.3501	7.1446	8.7551	8.1972	8.1705	8.3378	7.8813	10.4248	10.0291	9.9576
g__Euryhalocaulis	9.8138	11.4357	6.4797	8.4201	5.2052	5.0751	7.7862	7.3755	7.0245	6.7326	11.0199	7.109	8.7211	8.9387	11.1157	9.6746	14.5539	11.9309	9.9899	7.4017
g__Agarivorans	9.0502	9.9601	8.5324	8.0829	7.8126	8.4459	9.157	9.3197	9.6229	9.7717	8.777	8.2334	9.3568	9.814	8.8038	7.3763	7.4139	8.7337	8.8749	8.5751
g__Haemophilus	9.2516	9.744	7.0058	8.4328	6.7104	9.6842	10.1474	9.0586	7.1712	8.4885	8.9636	13.5087	8.4875	7.5256	7.1199	8.5108	9.383	7.5106	8.3387	9.5345
g__Reichenbachiella	9.5772	6.8446	7.7555	6.9539	5.8503	10.3403	9.884	8.133	9.8736	7.6499	8.996	8.9535	6.9822	8.8622	6.0207	8.8391	10.0149	12.025	11.0272	9.9114
g__Fusibacter	8.8376	10.6273	7.8867	8.5252	6.1478	9.5272	10.8818	9.6111	9.8692	7.152	5.9437	7.3319	5.6359	8.7604	6.4563	9.6587	9.4905	10.7776	13.1908	7.6117
g__Patulibacter	14.4398	12.8431	6.8013	10.4912	10.0514	8.3646	6.6288	9.0209	6.8414	8.8467	9.3061	7.3257	10.4775	6.933	7.9021	7.9116	8.1799	7.1228	7.2444	5.8017
g__Balneicella	10.7372	7.5997	7.1425	6.4785	5.261	12.0401	11.3547	8.8332	9.9388	8.4891	7.0024	7.8836	5.231	8.3014	5.0631	8.5495	8.7389	10.859	11.0357	11.7599
g__Verrucobacter	13.0987	12.5204	10.4162	11.5397	10.9595	10.4714	10.8478	12.7361	12.4395	12.6449	7.1001	5.1077	5.9651	4.342	4.7335	6.1468	5.1423	5.0812	5.3878	5.5262
g__Acidimicrobium	12.7289	10.3385	7.4864	7.8129	8.4652	7.258	7.8544	7.3571	7.8456	8.6693	9.9427	8.3741	10.0571	7.7641	10.5732	8.9292	7.329	7.8645	7.6598	7.6979
g__Frankiales_noname	12.5741	12.8987	8.4376	8.7467	10.6173	7.1155	6.1994	6.5205	6.4281	7.7282	9.5739	7.7863	10.208	7.4075	9.5068	10.3387	7.707	8.0418	6.7627	7.0402
g__Aquincola	8.8324	11.0328	9.1197	9.0705	9.4454	7.2144	10.7259	6.7552	7.3536	10.4914	8.6559	10.6239	11.2128	7.1879	9.3027	7.1599	6.3167	7.7017	7.7645	5.3117
g__Parvularculaceae_noname	8.6435	7.2883	7.1599	7.9256	8.8042	8.8919	9.52	7.1313	8.5834	7.3915	9.2645	6.6808	9.9402	8.783	10.8243	8.725	8.048	10.764	8.2501	8.5741
g__Lechevalieria	13.1521	8.0435	9.0304	9.7674	8.6013	7.9958	8.2148	8.123	7.1819	9.2476	8.531	7.5744	8.3624	8.7824	9.6726	7.7741	8.3836	8.5375	6.677	7.4691
g__Gluconobacter	9.3067	10.201	6.8816	6.2124	7.7021	6.8472	7.5153	7.7932	6.7101	6.87	10.8537	9.6846	9.1511	8.681	8.0083	8.6027	10.8295	9.5587	9.3958	8.3522
g__Alcaligenaceae_unclassified	10.1143	10.3928	7.7632	8.3201	9.34	8.1634	8.8715	9.5903	8.2281	9.4928	8.8762	8.0042	9.4176	7.7465	8.2178	8.4047	7.9867	6.9456	5.9615	7.1063
g__Massilimaliae	8.4918	10.5959	8.4064	7.6705	5.7975	9.9436	10.0122	9.7664	7.9103	7.4304	7.0602	6.3562	5.4989	8.7129	5.5927	9.2653	8.7702	10.9223	11.7955	7.9079
g__Nostocaceae_unclassified	9.559	9.4774	6.2508	7.7463	5.6221	6.8564	6.1944	6.8862	6.651	5.6564	10.264	7.7753	8.5041	9.5865	8.1645	11.3307	11.5777	10.8032	10.4402	8.3173
g__Chitinolyticbacter	8.3009	8.918	7.9371	7.7416	6.195	7.6395	8.0907	9.0669	8.5725	8.5735	9.1837	8.206	8.8118	8.4343	8.6685	9.5668	6.5937	9.7628	9.4432	7.9334
g__Paeniclostridium	9.0119	8.7304	6.1189	7.2801	4.6932	8.6645	8.3313	7.7265	6.9305	6.403	8.2058	6.8482	6.4187	9.5394	7.5191	8.9038	12.2753	13.7365	9.9574	10.1421
g__Desulfuromonadaceae_noname	10.0189	10.6738	8.9395	9.826	7.237	8.6708	9.6742	11.5624	9.1492	8.8557	7.4075	7.0417	6.7746	8.2517	6.5686	6.6819	7.7087	7.8309	7.9486	6.3427
g__Thermanaeromonas	9.9471	9.4549	7.9285	6.8724	5.8124	8.1386	7.3104	7.4926	7.5435	6.6124	9.8998	6.583	8.7515	8.4235	8.6966	9.012	10.2376	9.9568	10.3426	8.145
g__Catellatospora	9.1946	12.8004	11.1729	11.2522	9.1688	7.9909	6.7915	8.6102	7.9366	8.8053	9.3191	6.2357	9.2053	8.1275	8.1702	7.8101	6.402	7.196	6.051	4.6032
g__Rippkaea	8.694	10.3047	5.1802	5.9765	6.3429	7.3222	7.1991	5.7374	6.0986	5.8647	10.424	8.8259	10.0783	8.8231	8.8802	10.0444	11.8488	10.5919	10.5514	8.0456
g__Ulvibacter	7.3999	8.1275	6.1804	7.4523	5.5039	8.3306	6.9205	8.8451	8.3125	6.7708	9.4689	6.6569	7.2783	9.2479	7.9963	9.8202	8.9065	11.4067	12.101	9.6598
g__Cerasibacillus	6.078	4.4281	4.4239	4.9535	4.374	5.9149	5.3638	4.5326	5.0334	4.8146	10.9598	9.6418	9.7887	11.7609	9.3257	10.3004	12.0644	12.7341	15.3681	13.8385
g__Candidatus_Kuenenbacteria_noname	7.408	5.1901	4.101	5.4463	3.3721	6.8976	6.2363	6.8783	6.1931	4.8643	9.6193	7.9757	6.3591	11.4041	7.9094	9.8688	12.379	14.0866	15.7768	12.9826
g__Mongoliibacter	8.8356	7.2256	6.6678	6.7593	4.9142	9.0191	9.7069	7.4582	9.8373	6.7347	6.8935	8.2075	6.4374	8.7899	6.627	9.0197	8.493	12.0664	11.5571	9.5615
g__Negativibacillus	8.3334	11.0524	8.496	7.9905	4.9798	10.8429	10.7017	12.1192	9.6892	8.4389	6.3231	3.9377	5.9562	7.4116	5.6194	9.0391	7.3221	9.4459	9.623	6.9262
g__Streptacidiphilus	13.2609	10.1966	7.7028	6.8189	8.1441	5.9377	5.9212	6.8893	4.8655	6.6873	10.8504	9.544	8.5939	7.2095	9.455	8.9454	8.6181	7.7247	7.5256	8.3904
g__Sporosarcina	8.8425	9.7806	7.3448	7.7955	6.1126	8.9319	8.5065	8.0796	9.4103	6.7002	7.7968	6.2317	7.8046	8.1273	6.9331	8.5567	8.7468	7.8906	9.8976	9.657
g__Pediococcus	4.9605	4.9229	3.2288	4.8135	3.9762	4.7845	6.2192	4.7831	5.4474	4.2197	11.064	10.1057	9.0744	10.2954	9.0805	9.9784	12.5212	14.1078	14.4507	15.0554
g__Actinomycetospora	13.7939	10.7793	7.4849	7.2531	8.6555	6.4335	6.4087	5.8203	6.8467	6.9724	9.6447	8.2997	9.4694	8.1387	9.1653	6.8969	9.4537	6.5854	6.8171	8.1485
g__Myroides	13.2256	10.6854	7.5623	6.2916	6.1075	8.7702	10.9944	12.3236	9.722	7.8171	5.1809	7.1356	4.9356	7.0116	4.9242	6.1756	7.1116	9.1041	9.9216	7.4315
g__Sporichthya	14.3452	9.7647	5.9998	7.6554	7.835	5.4682	4.6922	5.7753	5.5203	7.4282	10.0325	9.2588	9.8808	8.6657	9.175	7.8051	8.5625	8.3173	8.0352	7.6861
g__Candidatus_Cryosericum	10.2413	8.6504	6.6171	8.0534	6.4558	8.3074	10.3032	7.2362	7.8122	7.1296	7.1334	7.7349	6.4757	7.8428	6.4304	8.2939	9.6265	9.2718	10.9296	7.3291
g__Nitratifractor	9.8474	8.9752	7.9821	8.1819	6.5684	11.6598	11.0402	10.8704	11.3374	7.9726	6.1582	6.9549	5.1369	5.505	5.3921	5.6406	9.3343	8.5714	7.8397	6.6867
g__Maledivibacter	7.0183	5.185	4.9207	4.5083	3.1073	5.3315	5.7474	5.8397	5.8343	4.0469	8.334	6.8741	7.8219	10.3192	8.5383	11.6793	11.6031	15.0311	15.7944	12.8357
g__Acidipila	6.785	9.3871	8.6331	8.5855	6.9901	8.8621	10.3134	8.4427	8.8914	8.7987	5.6598	8.1651	5.7918	6.5578	6.1529	7.3142	9.6703	8.3814	9.0267	7.9324
g__Euhalothece	11.7033	12.8277	6.0058	7.0643	7.0754	10.7738	9.1706	10.1442	10.0431	8.3102	6.6089	6.3466	6.1524	6.3153	8.7788	7.8696	5.1669	6.8588	7.4719	5.6167
g__Sphingobacteriia_noname	9.9186	6.8114	7.3244	6.7204	6.6543	10.6923	10.6659	7.5282	8.3181	8.4061	7.2409	6.0346	4.8533	6.5012	6.311	6.1881	9.9609	10.5261	10.5549	8.8819
g__Flagellimonas	9.0907	6.4495	7.0425	6.2808	4.7133	8.4863	10.97	9.4557	7.8289	6.477	6.1395	8.8239	6.7952	7.2317	5.7789	8.6275	9.7447	9.0277	9.4801	11.4577
g__Roseofilum	8.0382	8.5655	5.5385	7.4694	5.5533	6.5449	6.2447	5.288	5.7861	6.0663	10.6237	6.8948	8.8533	8.9735	8.8177	10.4274	10.0228	9.5559	9.0491	10.5537
g__Geopsychrobacter	7.9784	7.4828	8.2757	9.6853	8.1114	6.2558	6.3974	7.715	7.3706	6.7034	10.6065	8.5421	8.3435	7.7855	8.0149	7.2707	9.2805	8.2841	7.5464	7.0983
g__Ascidiaceihabitans	4.7885	9.5695	11.3288	10.3154	12.4251	8.9895	10.7884	16.0537	11.1606	9.0213	8.4762	2.2207	8.3026	6.3378	7.589	5.7421	6.0342	4.4539	2.7595	2.3662
g__Calditrichales_noname	9.0105	7.5261	5.8297	6.367	5.966	8.043	7.8901	7.1816	9.8227	6.4053	8.0903	6.3877	7.2524	9.2937	6.8036	8.8932	9.3166	9.491	9.287	9.5464
g__Fictibacillus	8.5127	8.6389	7.7495	7.0228	5.6844	10.0814	10.1153	8.8405	8.9948	7.3008	5.6779	6.7014	5.9817	8.4146	6.9025	7.4836	8.0039	9.1203	9.1111	7.4543
g__Planobispora	10.3411	8.1596	6.4708	6.532	7.2908	7.9958	9.2255	6.664	6.1524	7.7352	7.7988	10.3514	7.7023	8.0227	7.2002	6.6988	8.5001	9.7394	7.9428	7.2167
g__Agitococcus	5.5996	4.5199	4.3831	4.8104	3.4537	4.6401	5.4467	4.6054	4.9988	4.0227	8.9846	10.8655	9.5255	9.924	10.3823	10.4168	11.5427	13.4227	12.6797	13.4606
g__Dethiosulfovibrio	8.1712	9.1374	9.2722	8.8181	6.2681	7.5888	8.5532	7.1197	7.9905	7.6526	8.0904	6.7606	7.7143	8.5513	7.747	6.886	7.5182	6.5482	9.1158	8.1037
g__Maritalea	7.0205	8.6284	8.7034	8.2321	5.9417	8.2631	6.4361	7.9739	8.0091	6.9171	8.2251	7.3811	9.8374	9.107	8.2518	8.5119	7.7198	8.8186	7.4065	6.006
g__Halomicronema	8.0686	11.6646	10.5196	10.1394	7.3332	9.1351	7.7819	8.3542	8.4824	8.0438	7.1343	4.3893	7.8472	6.8109	8.0924	7.0649	7.5591	6.5433	7.119	5.2351
g__Neobitarella	9.1579	8.1574	9.2136	7.8026	4.3692	10.2662	10.0409	10.0972	9.6017	7.0847	7.7274	3.6032	4.2256	7.03	6.0916	7.6006	8.3879	8.5186	8.0138	9.5219
g__Thermosporothrix	9.6097	8.0296	7.3051	7.4038	7.8063	6.9668	7.9298	7.7241	6.9786	7.2546	7.7808	8.1275	8.8968	7.9524	8.3711	7.6943	9.0818	7.7245	6.7	7.1296
g__Thermocrinis	5.7689	5.2301	4.6292	4.2269	4.1063	6.1805	6.0985	4.9019	4.732	4.3791	9.022	12.2606	8.8	8.637	6.5409	8.313	12.5451	14.4449	12.3013	12.9538
g__Demequina	10.1429	10.285	10.1164	9.1891	7.2869	5.7633	7.9312	6.9255	5.5467	6.6339	10.1121	5.5735	9.8827	8.1254	7.4905	8.6387	7.9049	6.2754	6.4393	5.6403
g__Paracandidimonas	5.3741	8.3433	13.4441	11.2722	10.5714	10.4751	7.4926	10.8628	10.8947	8.1859	10.2918	2.9057	8.6871	6.8153	7.801	5.6246	5.4133	4.4959	3.8546	2.9111
g__Desulfofarcimen	9.1433	8.8035	8.1989	7.9853	5.7677	9.3111	8.2175	6.8627	8.7645	7.2312	9.3794	5.7972	6.8755	6.1506	6.3386	7.9978	6.9076	8.2741	10.6467	7.0542
g__Methylovorus	10.5584	10.6289	7.2868	9.4756	6.8322	10.2584	11.8169	8.6264	8.0505	9.3413	7.1625	4.8161	4.4898	5.7688	5.8026	5.8464	7.4496	6.5697	6.3301	7.6387
g__Anderseniella	10.5762	9.0071	8.4943	6.4657	6.9725	5.685	7.0534	5.6186	5.8506	6.5292	7.9151	7.1928	8.8772	8.1218	10.5122	8.0255	8.3501	8.176	8.364	6.5266
g__Asanoa	11.2992	11.5669	7.5481	8.958	7.8719	6.1221	5.3968	5.2618	6.4385	6.4617	9.2369	7.0633	9.333	8.4602	9.1661	7.8647	7.2913	7.5856	5.6951	5.1601
g__Christensenella	7.7363	8.7386	7.1852	7.1989	6.6638	7.5593	8.3595	9.2992	7.2916	7.3972	9.9994	7.2488	5.6818	7.11	7.0782	7.7372	6.9881	9.3156	7.7995	7.2063
g__Candidatus_Berkiella	8.3936	7.0717	4.8519	5.4164	5.1376	7.1367	7.7748	5.7073	5.7778	6.6858	8.9386	5.886	7.1371	8.6866	8.4108	9.5169	9.5221	11.889	10.1831	9.4183
g__Oxobacter	8.5458	7.7401	6.1273	6.7256	4.5265	8.0106	8.6066	7.3828	6.3758	6.3676	8.8361	6.49	6.2763	7.5764	5.9904	7.7886	9.1966	9.9046	9.9937	10.8763
g__Thermodesulforhabdus	10.3846	6.8082	6.8142	7.8368	5.8763	8.5032	8.1933	9.2864	8.3386	7.3893	8.1377	6.5742	6.5227	6.4444	5.9378	7.1628	8.0294	7.3325	9.0979	8.646
g__Caulobacterales_noname	11.6861	8.6572	7.7214	8.4237	7.8683	8.3905	8.2014	8.8858	7.6966	8.0368	7.0553	6.8561	7.1034	7.5386	8.0017	6.6722	7.4935	6.6507	5.144	4.9603
g__Angelakisella	9.7729	9.211	7.3851	8.333	5.5718	10.6599	8.7676	9.7102	9.6038	7.09	7.4703	3.8895	4.9679	7.7987	4.8696	6.5736	8.1152	8.0434	8.1174	7.023
g__Candidatus_Goldbacteria_noname	9.0609	6.3513	6.4263	7.2734	5.4742	10.0788	9.392	9.0997	9.6749	7.0142	6.967	6.2952	5.071	7.8303	5.2343	7.8125	9.6947	6.272	8.9486	8.916
g__Nautilia	14.3273	15.74	11.9502	11.7951	7.8274	14.9508	15.2967	18.0245	14.8504	11.2937	1.8264	1.7117	1.2705	2.0428	1.0694	1.7659	1.7984	1.7842	1.686	1.8065
g__Actinokineospora	11.1169	7.5406	5.8251	6.9793	7.1927	5.3127	6.6396	6.2789	5.1989	5.9458	9.5845	7.242	9.5027	7.8289	9.9536	9.0646	7.8486	7.4128	7.4546	8.4794
g__Acetobacteraceae_unclassified	4.8918	6.978	13.0889	11.1641	11.0633	9.8153	7.5194	11.445	12.2686	8.6407	10.3447	2.3354	8.044	6.6124	8.1377	3.2612	7.1484	3.7112	3.729	2.088
g__Kriegella	6.2892	4.2587	3.8651	5.0124	2.7078	6.1013	6.0177	5.3555	4.4891	4.6144	9.2397	8.1046	5.5132	10.3351	6.8617	10.1522	11.8622	15.491	13.5654	12.1179
g__Janibacter	7.6719	10.5587	7.1937	7.2546	6.3731	6.5832	6.6044	5.7465	6.4413	6.9298	9.2261	6.9017	8.3478	6.7338	8.47	8.4261	9.1187	9.1451	8.2867	5.6977
g__Marinisporobacter	8.5859	8.9649	9.0739	8.7469	6.7541	9.3473	9.5387	8.9851	7.8645	6.6299	6.8841	5.4835	6.7863	6.2881	5.8097	6.1832	7.0361	7.1469	8.8011	6.6476
g__Confluentibacter	7.1582	5.5181	3.823	4.1461	4.2419	6.6657	5.8076	5.936	5.7858	3.0413	9.58	8.8587	7.8022	7.8969	7.3864	9.1635	11.424	11.6319	14.0002	11.5562
g__Abditibacterium	8.4806	11.4493	7.9617	8.3284	7.3805	7.2322	6.7129	8.0122	6.5748	7.7691	8.5228	5.6033	8.2804	7.1283	6.9572	8.1691	8.4463	5.9144	6.7477	5.7367
g__Lucifera	6.6868	8.3768	7.1375	6.4821	4.5646	8.904	8.329	8.1075	8.7376	7.6428	6.9201	5.4112	5.0955	6.9109	7.1582	8.0027	8.3031	8.8683	10.9965	8.6091
g__Terracidiphilus	8.754	9.2099	7.22	8.3699	6.0921	6.2855	8.2008	6.9847	6.792	7.0671	8.2212	6.412	6.1992	7.9711	8.2052	7.4487	7.4693	8.599	8.0835	7.4457
g__Halothermothrix	9.5261	7.7782	6.4832	7.3091	6.8019	10.4295	10.032	9.1792	9.8214	8.7329	6.4185	4.8343	5.1938	6.093	6.3245	7.4372	6.4648	7.4125	7.2711	7.2987
g__Thermosynechococcus	8.4452	9.348	8.2822	8.2926	7.027	8.5003	8.1669	8.2503	8.9109	6.4939	7.0577	6.2176	6.6745	6.5165	5.7593	8.2997	7.3631	7.9532	7.2614	5.997
g__Bacteroidaceae_noname	4.0606	2.2885	2.9202	2.2226	1.5499	2.5732	3.0107	3.1094	3.3363	2.3525	12.2765	9.3597	9.3422	12.2679	9.924	11.5614	13.2172	13.738	16.4742	14.8455
g__Planococcus	9.047	8.8105	5.8137	6.983	4.2171	6.604	7.3969	6.2688	6.8117	5.0947	8.9728	5.2748	6.8615	7.2296	7.1719	7.5796	10.5258	10.6865	11.0576	7.9552
g__Methylophilus	9.8773	7.8667	7.2671	6.0668	6.9439	10.121	11.5109	8.2553	9.1326	10.6255	5.6812	8.6029	4.2449	6.5125	4.4799	4.8195	6.2801	6.2008	7.6693	7.823
g__Desulfarculaceae_unclassified	5.3631	5.5998	5.6444	5.2181	6.6822	6.508	6.355	7.5966	8.9237	5.3286	9.0736	7.6237	10.6333	7.4843	8.4543	6.3772	11.9767	8.7102	7.6106	8.5889
g__Sedimentibacter	8.0202	7.4198	5.2626	6.9982	4.3306	8.6991	9.8881	9.368	8.3867	5.2588	7.2072	5.7707	5.0542	7.1957	5.116	7.9824	9.5379	8.9032	10.4344	8.8541
g__Chitinivorax	9.1409	11.7949	9.7863	9.1458	8.5737	9.0615	11.1465	9.3363	9.7378	10.0322	5.6765	4.5366	5.9381	4.8623	5.2896	5.9116	4.4656	5.0969	5.5793	4.0991
g__Cylindrospermum	7.1688	9.4701	6.5917	7.2113	6.6337	7.9513	7.6404	6.2621	5.8617	6.2639	7.3078	6.152	8.3167	7.7296	7.2961	9.1415	8.2048	8.0426	7.5789	8.3515
g__Pseudaestuariivita	4.8222	8.3185	12.8312	12.2553	10.2231	10.2291	6.9089	10.8292	11.6054	7.4776	7.7049	1.9892	9.5631	5.7811	6.3103	5.2477	6.0751	3.3413	3.9196	2.515
g__Geminocystis	9.244	9.8286	6.3535	7.3091	5.3019	7.1372	6.6709	6.6057	6.4325	6.1693	8.3742	6.8682	6.7746	7.0686	7.0226	8.2425	8.7836	8.8138	7.2112	7.072
g__Herbinix	6.8252	7.9741	6.6631	5.5395	4.2455	8.4438	8.8773	7.1791	9.1891	6.3715	6.711	3.9655	5.0754	7.534	5.7632	7.4482	9.3604	9.5755	10.5853	9.9495
g__Halocella	10.1086	10.5283	7.5942	8.1808	6.3606	10.0709	8.2391	9.2864	9.6115	8.3193	4.4974	4.0389	4.8077	5.4797	4.8655	7.1599	6.5844	6.7168	8.2156	6.2185
g__Paraferrimonas	7.6097	9.313	8.4582	9.5576	7.0051	6.7479	5.7899	6.8354	6.8808	7.0003	7.3136	7.9819	8.5804	6.2299	9.9012	7.0249	6.2736	5.2558	6.0098	6.8002
g__Crinalium	8.2378	8.9467	5.3135	5.4646	5.0589	6.4272	6.46	5.6393	6.0756	5.8883	8.6122	7.5918	6.4751	8.0551	6.8044	8.8525	8.73	9.914	8.6458	8.4702
g__Chloroherpeton	9.2754	9.0908	8.2175	9.0045	7.1759	9.2245	13.0786	8.78	9.019	7.4425	6.242	5.6424	4.6789	5.5313	4.7713	4.572	5.7467	7.2601	5.1173	5.603
g__Xylophilus	7.9729	5.4369	4.1753	4.7271	4.9978	6.7011	7.3401	4.6823	4.9688	7.8316	6.6583	17.2655	6.6042	6.5851	8.2861	7.6706	7.8643	7.8685	7.6134	9.3317
g__Mariniradius	6.2291	3.6782	4.0653	4.7607	3.3395	5.1722	6.9716	6.3356	5.395	4.1807	7.6676	8.1083	5.2077	9.1729	6.2831	10.6546	10.346	12.4041	11.5167	12.4244
g__Youngimonas	5.6867	6.2941	5.0825	4.0785	3.6499	3.4641	4.2308	3.8826	4.1289	4.8157	12.2774	6.774	10.5718	8.9594	8.1919	11.4375	12.2815	10.7557	9.3037	7.6548
g__Halonatronum	8.2945	7.1518	7.1334	5.7625	4.8367	6.9704	9.0743	7.9481	6.933	6.6821	6.9051	5.7641	5.7721	7.6634	6.4198	7.1386	8.6051	7.8832	8.7321	7.6835
g__Achromatium	8.3997	7.1188	5.4545	6.2206	5.7619	6.6806	6.0188	6.1295	6.6139	5.6239	9.4869	7.0309	8.7719	8.5806	8.1324	6.667	7.6443	8.3686	7.3511	6.9175
g__Lentibacter	3.2073	6.3872	11.5446	11.2375	9.2279	10.7524	9.9807	10.5559	8.885	7.4202	9.1403	2.8112	9.3219	6.1093	5.1049	5.5161	5.6757	4.0373	2.6912	2.7264
g__Alkalibaculum	9.3546	8.1798	7.3641	7.6849	4.0216	9.0575	7.213	10.8424	6.6968	5.4993	5.9296	5.1862	4.0806	6.571	4.6791	6.2589	7.9693	8.8181	9.4612	6.8777
g__Opitutales_noname	10.0092	9.2508	9.9385	7.6401	7.6886	10.2267	10.0214	10.2848	8.0331	8.8616	5.904	3.744	4.0804	5.4333	4.0399	5.1233	6.4676	4.766	5.0444	5.1698
g__Balneola	6.9559	6.5276	6.2712	5.8853	4.8759	7.2375	7.4623	5.9236	6.0764	6.7472	7.151	7.9952	6.3083	6.4602	6.5945	6.9066	7.645	8.1049	10.5269	9.7798
g__Fonticella	7.4032	8.3726	6.1075	7.9514	4.8404	8.5335	6.6934	8.8348	7.2046	6.2376	8.0967	3.9183	5.9502	7.267	6.4514	6.623	6.4769	8.1592	10.5801	5.7299
g__Thermohalobacter	7.1873	6.9114	7.2164	7.1014	5.939	7.8208	7.2481	7.5773	6.536	6.0358	8.1456	4.8494	6.806	6.9727	5.988	6.1737	6.9875	9.63	10.2086	6.0666
g__Tannerella	8.5743	5.4747	5.2144	6.5325	3.9668	6.7419	7.54	6.1898	7.5472	4.6713	6.9376	8.6295	6.1769	7.6389	5.5646	7.5716	7.5402	8.5715	10.5508	9.7049
g__Pasteurella	6.7855	8.4949	7.899	6.9832	7.0967	8.163	7.338	7.4118	6.4561	0.1076	7.7928	7.0841	7.0284	8.912	0.0279	8.5293	7.9702	7.959	9.8828	9.2136
g__Brumimicrobium	7.6736	6.344	5.531	4.9887	3.2054	7.1968	10.0677	6.8583	8.4258	5.4407	6.683	6.8363	4.3123	6.7963	5.0687	6.8531	9.5932	9.9413	9.8849	9.2295
g__Changchengzhania	8.8067	7.165	5.8546	5.4626	5.5658	7.3313	8.2745	7.1221	6.9238	6.1863	6.806	6.0108	4.9793	7.8269	5.5791	7.183	7.9316	9.5448	8.876	7.4783
g__Thermodesulfitimonas	7.4763	9.2866	5.9467	6.1818	4.817	6.2053	5.4326	4.9646	6.0465	5.2476	8.0734	5.9457	7.4473	7.262	8.3607	8.2185	10.5336	8.8752	6.9411	7.3478
g__Brucellaceae_noname	6.1308	6.2136	4.4059	4.1357	5.471	6.3808	5.0069	4.2824	4.6145	4.7931	9.4333	7.9253	10.6792	8.315	9.352	8.9349	8.3147	8.628	8.3855	8.7657
g__Firmicutes_unclassified	7.758	7.5794	6.8426	7.584	5.3225	7.9182	8.1096	7.3716	8.7078	5.618	8.2192	4.5105	5.0382	5.7643	4.7853	7.446	6.9973	9.9795	7.1889	7.3683
g__Lunatimonas	7.552	6.02	5.9124	6.4895	3.883	6.3868	8.5272	7.7809	6.5272	6.2067	6.765	6.6856	5.9997	7.4842	5.5802	6.8995	7.7684	8.5903	10.2838	8.5314
g__Leucobacter	6.9418	9.8077	8.1123	8.7306	4.6406	6.9025	6.4413	5.9123	5.627	6.7282	7.1204	4.809	7.8919	7.6064	7.8168	6.9088	8.0574	7.2333	6.8108	5.6232
g__Lysinimicrobium	11.4519	11.5094	6.1076	8.1812	5.7777	6.0146	4.7982	5.6802	5.1981	5.4058	8.6599	4.9471	8.3654	5.8252	7.3096	6.7362	8.0763	6.9261	6.5547	5.0975
g__Aquicella	5.7	6.7703	5.3447	5.4091	3.218	6.9893	7.6348	6.5152	6.4131	5.1314	9.0472	6.5583	6.1284	7.673	5.4779	7.4253	9.1578	8.7274	10.335	8.61
g__Uliginosibacterium	10.2656	10.027	7.4639	7.4176	7.0033	6.7666	7.3264	6.5436	7.047	7.5148	7.5699	5.5321	5.5914	5.8781	6.8909	6.1114	6.5017	6.3341	5.4341	4.9749
g__Hymenobacteraceae_noname	6.6747	5.542	4.2343	4.6872	4.0045	6.8915	6.2938	6.1177	6.3525	5.0066	7.9171	7.4706	4.7411	8.543	5.6694	7.8886	8.3701	10.5249	10.82	9.7184
g__Phascolarctobacterium	7.3539	6.7801	5.5359	4.6	3.8178	7.3044	7.8355	6.0716	5.7439	5.7388	7.834	6.4999	5.4928	7.6986	5.9481	6.0789	6.7571	10.6681	10.9941	8.539
g__Pacificibacter	3.8281	6.6886	12.8328	10.9713	9.9599	9.3696	8.0139	9.2661	11.9819	7.703	8.1838	2.5535	8.3815	6.4448	5.038	4.4026	5.0665	2.2358	2.7675	1.2871
g__Ferruginibacter	8.1665	7.3422	6.2202	5.5358	5.6657	5.9327	7.1861	6.3171	6.35	6.1277	7.5451	6.3572	6.0468	6.7997	6.6035	7.059	6.9697	8.0281	8.4353	8.2746
g__Lujinxingia	7.5423	8.8322	7.6668	7.3271	6.6373	6.2645	6.3479	6.0272	6.3741	6.6416	7.5269	4.174	8.0384	6.0793	6.7573	7.311	8.2941	7.4235	6.016	5.5206
g__Actinoalloteichus	8.7158	8.1902	6.3525	6.1366	6.0635	5.5271	5.9183	4.86	6.0529	6.2005	7.803	6.9222	8.514	7.6908	7.6767	5.9648	7.0367	7.9147	6.2853	6.9456
g__Gelidibacter	7.6488	4.6886	5.616	5.4634	2.6933	6.6145	7.1753	5.6409	6.4049	4.9235	6.7045	5.709	5.0858	8.1705	6.4953	9.2097	7.9788	8.5323	12.1245	9.134
g__Labilithrix	6.8169	7.6267	8.1627	7.2387	5.7323	5.6273	6.8078	5.7231	6.0964	6.2118	9.3151	6.1002	6.4354	6.5838	6.7714	6.4675	5.9963	7.698	6.2354	7.5853
g__Jeongeupia	5.6239	7.5995	7.2013	6.5874	6.2815	5.431	5.9391	7.0545	6.0614	5.953	7.7324	7.2661	6.4561	6.3977	7.3766	7.5148	8.9747	6.6308	6.8071	6.0113
g__Phocea	8.0909	7.5034	5.7786	7.6695	4.1639	8.575	7.6188	9.0871	7.6691	6.3539	5.7434	3.4614	4.4746	6.0118	4.4625	6.2982	7.8642	9.2235	8.1859	6.5336
g__Rhodothermaceae_unclassified	7.084	6.2282	3.9485	5.4268	4.606	5.1673	3.3491	6.2621	5.6451	6.6891	7.9797	8.1346	7.8578	8.2013	9.2826	6.5964	10.2368	6.3522	7.7892	7.7168
g__Pygmaiobacter	5.133	5.4337	3.7021	5.1779	3.8822	4.5432	5.5786	5.2657	5.604	5.1065	7.8278	6.5935	5.9611	7.9159	7.2027	8.6928	9.2168	9.8675	9.7134	11.5758
g__Spirochaetia_noname	4.3755	2.892	3.6583	3.056	3.4398	4.7262	3.9835	4.2101	4.463	3.3104	8.7245	10.3705	7.1812	8.7053	9.8944	10.4745	9.8139	8.8854	11.1096	10.7129
g__Methylocystaceae_unclassified	10.2924	9.6423	6.5633	5.8528	5.6099	5.8318	5.6736	4.4324	5.8013	5.0658	7.3853	7.0143	7.6211	7.3466	7.8209	6.6217	7.8349	6.3966	6.3455	4.7154
g__Bacillaceae_unclassified	8.9433	8.609	8.3789	7.3505	5.4354	7.2571	7.2829	7.1892	8.3402	6.1552	5.3961	4.0212	5.0408	6.1249	5.8082	5.3501	7.9027	7.6116	6.6221	4.9564
g__Chlorogloeopsis	8.432	6.0452	5.0349	6.0625	6.1896	5.7078	6.2067	6.3431	5.673	6.6416	7.8432	7.4209	6.4189	5.9867	6.6111	7.4067	6.3499	8.2252	6.5038	8.3776
g__Salisaeta	8.4311	6.6712	4.8453	5.3357	4.1055	4.54	3.5891	5.3174	4.3048	3.8507	9.6448	8.0159	8.8321	7.8702	9.7716	7.8104	8.0839	5.9446	8.7948	7.2734
g__Epulopiscium	8.0496	6.8921	7.2692	7.655	3.7712	9.6298	9.3442	7.1121	9.7748	6.3149	5.2512	4.3454	4.2386	5.5987	4.2873	6.001	6.1821	6.6375	7.8289	6.6971
g__Candidatus_Hydrothermae_noname	6.4826	5.0243	6.3346	5.5872	4.0502	5.737	6.0122	6.3084	5.5897	5.476	7.1397	5.8207	7.2805	7.6413	6.8566	7.7493	7.6822	9.0746	8.2383	8.4897
g__Flectobacillus	7.0357	7.1512	5.2817	5.7176	3.0548	6.2792	6.1212	5.6932	6.3638	5.7747	6.8903	5.8467	5.9963	8.0049	3.7933	8.6826	8.9399	9.7828	8.0447	7.3464
g__Sutterella	6.0143	7.2486	5.2527	5.4714	6.4125	6.6633	6.8609	7.6944	7.3057	5.6591	5.7516	7.8521	5.7208	6.7974	6.1103	5.9902	6.3783	7.4992	7.2504	7.3427
g__Filimonas	7.8972	6.2475	6.7315	5.1504	3.869	8.3175	8.5871	7.9447	8.073	6.182	7.052	5.4228	2.6004	7.1812	3.8373	4.9481	7.2669	8.1716	8.8738	6.8557
g__Cnuella	8.0581	4.6268	6.8348	4.8312	6.195	6.7785	8.4576	7.6058	7.2903	8.5787	4.9424	11.2325	3.6276	4.8637	6.6865	5.3865	6.0125	6.0994	6.3811	6.6313
g__Dinghuibacter	3.6826	7.5343	11.6197	10.1928	9.3792	8.7357	6.8325	9.3261	10.2899	7.0871	8.8007	2.562	7.6248	4.7274	5.345	4.6802	4.3824	3.1641	2.6587	2.1066
g__Hydrocoleum	8.572	6.8302	5.1002	4.8561	5.933	5.3882	3.6317	4.0296	5.4377	5.4121	7.1606	5.7601	7.9704	6.823	6.6007	5.5732	10.047	9.3683	9.8407	6.1967
g__Candidatus_Magnetoovum	8.8582	8.0773	6.3807	7.582	5.8238	8.377	9.5583	8.5424	7.0479	7.0219	5.2596	5.0552	4.8196	5.0175	4.5501	4.455	6.9739	6.1147	6.0483	4.9606
g__Acetomicrobium	6.5024	8.0654	6.7125	7.0731	4.2353	5.8548	4.8866	5.9415	4.8037	5.5147	7.6876	6.9676	6.8394	8.3215	6.7386	7.0407	8.6201	7.245	5.8067	5.6308
g__Seonamhaeicola	5.6634	4.547	3.2751	4.0989	2.9941	5.0338	5.7926	4.0333	5.0902	3.1609	7.9766	8.0384	5.1607	9.9141	5.7093	9.2626	8.8331	10.5521	10.9933	10.3175
g__Tateyamaria	4.1008	6.6162	9.185	8.7067	8.8713	8.6986	7.4155	9.8359	10.4215	5.7718	8.358	3.0152	7.3612	6.5889	4.9005	3.8801	6.0171	2.988	4.046	3.5512
g__Nodularia	6.9417	7.3015	5.591	5.5509	4.4169	6.8073	7.0298	5.2214	6.3413	6.1318	7.081	6.2031	5.3916	6.4346	6.0531	7.9029	6.9859	7.9184	8.23	6.731
g__Cognatishimia	3.3488	8.5076	12.0586	11.0881	9.2245	9.277	6.8911	10.0013	9.8331	7.0697	6.4505	1.1964	7.8899	5.3824	6.1698	5.3838	3.7487	2.941	2.1939	1.3746
g__Asaia	8.9288	6.7574	6.6697	7.2408	7.4981	8.9198	10.3598	9.3522	8.4326	7.7597	4.4917	4.2495	4.5209	5.237	3.829	3.81	5.2828	5.0944	4.7244	4.9947
g__Trinickia	9.9364	7.8677	6.6912	6.6496	7.2684	8.2291	8.2178	8.688	7.37	8.025	4.5202	5.0839	5.182	5.2219	5.2611	5.5991	4.7243	4.6973	4.6033	4.3003
g__Desulfurobacterium	6.8545	7.2913	7.1446	6.5777	5.0682	8.9218	8.2863	7.7987	8.1766	6.9184	5.8644	4.173	2.237	6.3923	4.3295	4.405	8.5724	6.5735	6.4405	6.0638
g__Chamaesiphon	9.3781	7.6698	6.1551	6.1696	5.6597	5.9953	5.87	5.6982	6.0604	5.1669	7.1199	6.0583	5.7111	7.1867	6.3992	5.9511	7.8338	6.9044	6.3222	4.7755
g__Planktotalea	7.0763	6.2776	4.2196	4.5953	4.6462	4.8011	5.0334	4.0427	5.2556	4.5263	8.671	7.6133	7.5547	7.7024	8.1021	7.5226	7.6542	8.9921	7.6529	6.1354
g__Peptoclostridium	8.0271	5.4576	4.5915	4.6197	4.2754	7.403	8.2794	6.3825	6.489	4.8744	7.1486	5.2374	4.2114	6.1731	5.4673	6.5926	6.8644	9.0594	9.8183	7.0764
g__Cephaloticoccus	10.0972	10.8817	10.5164	11.5391	10.2015	12.3425	10.9133	10.6181	9.6566	11.4965	2.491	1.8405	2.8936	1.9592	2.3013	1.8662	2.1636	1.8972	1.5256	0.8182
g__Holdemania	5.4454	5.78	5.4559	4.6345	4.7112	6.5061	6.7647	6.856	5.194	5.3924	6.3359	6.1076	7.8444	7.2323	6.8313	7.0296	8.3543	6.6559	7.1323	7.2019
g__Nostocales_noname	8.6009	5.5828	5.6698	5.9596	4.5942	7.065	7.3204	6.2521	6.4608	5.4593	7.034	6.7775	6.9559	5.9366	5.3526	6.195	5.8726	6.2836	7.1053	6.7425
g__Cellulosimicrobium	11.4652	10.4877	5.6702	6.0677	5.4107	4.668	5.3842	5.1639	4.2681	6.1793	6.6054	6.5882	8.5236	5.148	6.1421	7.2715	6.1903	5.5227	5.9413	4.0952
g__Chloroflexales_unclassified	3.0403	5.8773	5.2932	5.6486	6.2297	9.976	11.8593	7.94	7.4724	8.4478	5.4331	3.7271	4.2431	4.967	4.0386	5.2882	5.4995	7.3759	4.7712	9.2898
g__Halocynthiibacter	8.311	8.2779	6.1487	6.72	5.2052	5.6325	6.0698	5.7364	4.585	4.8028	6.7598	5.6223	6.3056	5.584	6.9019	7.4871	8.8639	6.2057	5.8686	5.2529
g__Rhodospirillaceae_unclassified	6.8242	8.8377	7.3155	7.0985	5.7661	7.6889	6.9646	6.3663	5.7722	6.8244	7.8931	5.7137	5.0538	7.0326	5.585	4.3938	5.6983	6.6769	4.3477	4.2683
g__Thermoanaerosceptrum	7.2978	9.3465	5.6587	7.4625	5.046	6.8416	6.8339	7.2857	6.7616	6.0495	6.7597	5.2678	6.5239	5.2465	5.3087	6.2046	5.7984	5.4299	4.7273	5.7705
g__Aquimixticola	3.4968	7.0582	9.4216	8.8697	8.7727	7.1315	4.4691	7.0214	7.5248	6.4338	9.5028	2.6036	8.4032	5.8066	6.2329	5.0109	5.6961	5.3423	4.4275	1.9942
g__Kamptonema	7.0789	7.7027	3.9072	4.3659	3.9512	3.7973	4.8512	2.5799	2.5045	3.8583	9.946	7.1574	7.5659	8.7941	7.3844	7.9175	9.8272	7.8228	6.7059	7.4626
g__Chthonomonas	8.095	6.0979	5.403	6.9536	4.9136	6.9616	8.1378	7.2319	6.1417	5.9251	5.9186	4.2165	6.5839	4.1125	4.9476	6.271	6.6754	7.799	5.8111	6.4224
g__Fervidobacterium	5.9155	5.0328	5.3441	6.6149	5.1754	8.4839	7.3138	8.6579	7.4371	6.928	4.2559	4.6065	5.1556	6.1935	4.649	5.9666	5.4296	7.9527	7.4945	5.8064
g__Methyloprofundus	6.7186	6.0377	4.2764	4.1803	5.7834	6.3474	7.4772	4.5939	3.9985	6.0649	6.1627	11.6758	5.5823	6.6919	5.0016	5.0103	6.9674	7.3019	6.0579	8.3587
g__Romboutsia	6.8682	4.8918	5.1048	5.8656	4.7678	9.409	7.6652	8.5037	7.0894	5.6545	5.3886	5.7698	4.6804	5.7794	4.4065	5.8689	5.9773	7.2077	6.9718	5.5159
g__Aphanothece	7.5977	6.9899	4.2971	7.3747	3.7138	4.4951	5.3129	5.9895	5.1684	4.2684	7.0677	5.3826	6.1485	6.0204	5.7687	6.4849	9.1112	6.8582	7.7299	7.3118
g__Planomicrobium	6.3058	7.4528	4.7509	6.3639	5.2383	5.3098	6.1857	5.799	4.7151	4.3499	9.108	6.3996	5.784	6.1879	6.3635	6.6552	6.7838	6.3991	6.2435	6.2113
g__Candidatus_Gastranaerophilales_noname	6.3501	5.0609	4.2494	4.1791	2.8362	4.9326	4.0389	4.9606	6.5254	3.7815	7.1639	4.3462	4.6111	7.68	5.6838	7.5814	8.9067	10.5047	9.5074	9.2471
g__Halobacillus	6.1025	7.7468	4.9675	4.3028	4.1531	5.3518	7.0442	5.1755	5.3085	5.0217	7.2309	6.5479	5.6239	5.5567	7.357	8.9479	6.9327	6.1104	6.3552	5.7831
g__Geodermatophilaceae_noname	9.7004	7.7025	5.8365	3.6344	5.0579	4.2048	4.1289	3.4963	4.5724	4.0066	8.0895	5.4481	8.0247	6.6208	7.3577	8.6073	7.9899	6.1709	4.8355	6.0386
g__Hephaestia	5.1935	7.5066	6.9714	6.2142	5.6079	5.4693	4.4809	5.6697	5.9159	4.7632	6.9107	5.261	8.2424	6.0366	6.4103	6.13	7.4366	5.236	6.824	4.8498
g__Mangrovicoccus	4.3774	6.4683	9.9364	9.2028	6.7788	7.2675	6.4423	8.3217	7.0194	6.2629	7.1332	2.5205	7.7535	4.2583	6.7951	5.3679	4.5198	3.5141	3.3682	3.454
g__Marinicaulis	8.0118	6.864	5.2514	6.2499	4.2484	5.9004	6.8123	5.2026	5.4283	6.0342	6.8667	4.4512	6.3816	5.8331	6.0504	6.1469	6.508	6.2804	6.6818	5.5509
g__Sulfurihydrogenibium	7.9174	7.9325	5.5816	7.138	5.2097	7.8044	8.9011	6.0294	7.1085	6.2638	4.2213	3.9017	3.8084	4.6361	4.3957	4.8247	6.1541	7.8315	5.7092	4.7409
g__Thermoflavimicrobium	6.9228	10.4258	7.0823	6.8939	5.8576	6.6757	9.2595	7.0386	5.4036	6.3051	5.5539	3.4318	6.5935	4.532	4.347	3.7135	5.8614	5.0945	5.4268	3.5308
g__Dethiobacter	7.068	6.5252	5.5941	6.5526	4.5398	6.5464	6.8723	5.251	6.8913	5.8817	6.3212	3.9597	5.54	7.1299	6.1666	6.288	5.8294	4.9216	5.9685	5.5848
g__Falsirhodobacter	8.1547	6.7531	5.0959	4.9878	4.295	3.9707	3.8429	4.6408	3.466	4.2555	8.0762	6.3452	5.8249	7.2284	7.2636	6.5926	7.9578	8.1314	5.4365	7.0606
g__Flavivirga	6.6342	4.9558	5.1032	5.4333	5.0045	6.3412	6.3953	4.7564	6.5871	5.9584	5.5727	5.2382	3.7888	6.1961	4.6063	5.8199	7.9654	7.7669	6.1184	8.1756
g__Aminiphilus	5.0677	6.0949	4.3652	5.3033	4.4679	5.9825	6.1524	5.8029	5.5079	4.5812	6.9254	5.5787	5.7513	5.7356	5.3562	6.9109	7.7876	7.0403	7.269	6.3228
g__Youngiibacter	6.2748	6.2802	5.3811	5.4315	4.8359	5.9325	7.7202	6.3753	6.1978	5.4018	6.1688	4.6071	4.0576	7.4624	4.6733	6.6977	4.9553	7.4739	6.1572	5.6519
g__Candidatus_Desulfofervidus	5.6872	4.8681	4.2698	4.7478	4.4964	6.5183	6.4231	6.1058	4.9915	4.5477	6.4768	5.4237	6.4126	6.1397	5.5821	6.0981	8.3619	5.2985	7.982	7.2771
g__Candidatus_Delongbacteria_noname	3.8404	3.6037	3.7716	3.682	2.9071	3.6398	4.2192	3.8573	4.238	3.1832	8.9711	6.1546	5.9583	7.9656	6.7242	8.5038	8.2835	10.0411	9.9198	8.0568
g__Candidatus_Aegiribacteria	6.9427	5.3571	6.1081	5.9169	5.0456	5.7586	5.6055	5.7171	6.0917	4.8473	5.579	5.853	4.6321	5.551	5.2653	6.4098	6.7279	5.1309	7.4569	6.1625
g__Eisenibacter	5.7949	4.5105	4.6417	4.3252	4.4346	6.5616	6.0765	5.9378	6.2378	5.0179	5.6298	5.826	4.7482	6.396	5.3936	5.8176	6.1179	7.0359	7.1715	7.8311
g__Caldalkalibacillus	7.6228	7.3375	7.2841	6.991	5.4795	7.6554	7.7277	8.0666	7.9565	6.6764	4.9686	3.4336	3.7932	3.8825	4.4382	4.0065	4.4001	4.4206	4.86	4.1511
g__Mitsuaria	7.5484	7.9881	5.7155	6.3597	6.6104	6.4897	8.8417	6.9839	9.4829	7.7901	5.356	4.6036	4.8376	4.0961	3.7214	3.8306	3.1261	3.3145	4.0261	4.3978
g__Acrocarpospora	8.652	6.1014	5.7248	4.7856	4.8104	5.7355	5.699	5.541	4.3232	5.8023	6.9547	5.7291	5.1006	5.835	6.287	5.5266	4.588	5.6495	7.1515	5.0707
g__Parageobacillus	7.3641	7.1562	5.6406	7.0258	4.891	8.5319	8.2923	8.2016	6.3569	5.5973	4.1369	2.8623	3.6704	4.6135	4.6245	3.959	4.9966	6.1657	4.9613	5.9617
g__Carboxydothermus	7.4528	5.7023	5.2933	4.4804	4.8635	8.2335	7.3128	7.4563	6.206	6.8153	4.2433	4.5768	4.4676	5.4393	4.0046	4.8314	5.4871	6.557	6.0766	5.0977
g__Leeuwenhoekiella	6.9235	4.8821	5.9044	4.9925	4.692	6.4381	8.4989	6.9594	7.7311	5.621	4.8836	4.8483	3.0383	4.8311	3.658	4.7133	6.1076	6.1631	6.4021	6.7293
g__Limnothrix	7.4595	7.196	7.3006	6.9998	5.1585	6.4052	5.9135	7.0758	5.3122	5.3628	5.9832	5.0374	4.4125	3.6684	4.786	4.7681	6.1129	5.6923	4.8543	4.1048
g__Rathayibacter	7.5785	7.2645	6.3484	6.3886	4.9975	4.7057	4.3274	3.5595	5.1984	4.6137	5.546	4.8359	7.7257	5.7056	7.0854	5.6689	5.5482	6.5365	5.3994	4.5339
g__Plesiocystis	6.5158	7.2078	5.5715	5.8582	4.5646	5.5981	5.6911	5.4835	5.6931	5.3711	6.2042	5.1843	7.5592	5.0277	4.636	5.1553	6.0236	6.0694	5.3281	4.7433
g__Monoglobus	7.1598	6.9446	7.0959	5.8465	3.1259	7.533	6.9248	6.3827	8.575	5.1318	5.1047	2.814	4.2106	4.814	3.774	5.208	5.517	6.296	6.1201	4.8882
g__Rubinisphaera	7.04	9.1254	5.2524	6.311	4.5529	6.7852	6.1093	5.3042	5.3323	6.2393	5.4579	4.8926	5.8088	5.4387	4.9626	5.0788	5.7213	4.6094	4.0547	5.119
g__Paludibacterium	7.8511	7.1926	6.0561	6.6251	5.9765	8.6674	8.5193	8.0735	6.1749	7.6833	4.2574	3.924	3.5451	4.7964	2.9708	3.8592	3.2892	4.3816	4.4081	4.9274
g__Dolichospermum	5.4858	5.9784	4.3873	5.5136	3.6374	6.6493	7.6761	5.8489	7.1982	5.3131	4.2732	5.3561	4.7022	6.7086	4.7532	4.9415	5.6672	6.3625	6.2039	6.239
g__Candidatus_Margulisbacteria_noname	5.9633	4.2253	5.4783	6.4714	3.9587	7.2569	8.6972	7.3373	6.6167	5.0247	5.3258	4.4288	3.2008	5.1259	3.5331	5.249	6.25	4.7759	7.5922	5.9818
g__Oceanobacillus	6.204	6.6797	5.1392	7.2763	4.5026	6.7004	4.9819	5.5427	5.2623	4.3585	4.7588	3.9078	5.2995	6.9812	5.1108	6.8401	6.7352	6.1408	5.6997	4.3441
g__Thiovulum	8.5428	8.551	8.204	8.6444	4.9473	9.4316	9.179	10.0878	9.137	8.0062	2.8132	1.7385	2.3008	3.0171	2.3555	2.8469	2.4962	3.0415	2.935	4.1087
g__Robbsia	5.6058	6.4219	5.6781	6.2952	5.2667	4.4987	4.993	5.0649	4.3451	4.5458	7.8921	4.4527	6.455	5.1475	6.2469	5.5711	6.5478	5.134	6.6885	5.053
g__Effusibacillus	4.5213	5.2804	4.3788	5.1187	4.5393	4.3359	3.5711	4.6465	5.0601	3.8398	7.2578	4.5484	5.2725	7.9282	6.6928	6.4747	7.1742	8.056	7.8728	5.3078
g__Hydrococcus	6.3937	8.4205	5.6775	6.3992	5.412	5.8213	5.1624	6.5551	4.5208	4.9632	5.4755	4.0434	4.4644	5.5552	4.6206	5.9814	5.3112	6.0978	5.5188	5.457
g__Robinsoniella	6.2624	5.5642	5.3811	4.4711	3.9331	5.8453	6.0563	4.8856	6.784	4.2236	5.2032	4.4296	5.1095	5.5291	4.2503	6.229	7.097	7.8707	6.5249	6.1162
g__Chitiniphilus	6.6685	6.0421	5.7584	5.7565	5.2769	5.4819	6.0943	5.3088	5.6585	5.4004	5.5271	4.1979	5.3068	5.7791	5.3056	5.1361	6.2843	5.9725	5.1911	5.5197
g__Marinovum	8.8782	6.826	4.6955	4.6252	4.4728	4.0564	3.4616	3.822	3.0908	4.3446	6.4538	6.8471	6.8955	5.3701	6.8018	5.9481	7.076	6.6973	5.4013	5.2356
g__Hyella	5.0184	6.3141	4.0912	4.6773	3.6669	3.9279	5.1518	4.7309	4.6844	3.9304	8.0825	6.5688	5.5547	5.9817	4.9086	6.1415	7.249	7.3937	6.5478	6.2601
g__Thermodesulfobacterium	9.5531	5.4249	6.756	6.2991	4.6133	8.782	7.9857	6.9208	7.0092	6.7427	4.0694	3.7126	2.3248	3.9577	2.2421	3.4273	5.4331	5.4964	4.7041	5.2496
g__Tepidanaerobacter	6.6764	6.3758	6.8157	6.8908	4.1072	6.5463	6.0739	7.2478	5.7996	4.7058	4.2475	3.594	4.2704	4.8642	3.3097	5.1072	5.2019	7.8308	6.2496	4.4118
g__Desnuesiella	5.9741	5.0255	3.7715	4.2114	3.0864	5.6801	6.8264	7.078	5.2039	4.3886	5.4442	4.7986	4.0713	5.8949	4.6041	5.5814	5.3653	8.1612	8.4068	6.7136
g__Desulfuromusa	4.771	4.8832	4.7932	5.5604	3.9189	5.2151	5.3057	5.4168	6.0071	5.0146	5.5041	7.1103	5.3199	6.6598	4.3726	5.8171	6.571	5.6874	5.4367	6.5757
g__Orrella	7.4471	6.5365	4.3212	5.0098	5.5119	3.7871	4.3191	3.7809	3.0017	4.2371	7.1068	6.4937	6.8679	5.6655	7.2502	5.2579	7.1071	6.2702	4.9781	4.7222
g__Neosynechococcus	7.3697	5.1834	3.8684	3.9366	4.3675	3.9435	4.4586	4.0575	3.4782	4.1261	6.2844	5.8267	6.0493	6.8132	6.282	6.3737	7.837	6.8045	7.2008	5.1608
g__Kutzneria	4.7943	7.5976	6.7	8.2637	5.7247	6.7624	3.7871	4.3995	4.8295	4.1991	6.4173	4.1313	6.2633	4.7339	6.6041	6.2045	5.1952	6.0941	3.1994	3.5141
g__Arsenicibacter	5.6443	4.9178	3.5963	4.1816	3.8068	3.7699	4.1536	4.1931	4.189	5.2996	5.9469	5.8584	7.0225	6.5436	5.9193	7.0731	7.707	7.08	6.1868	5.1863
g__Arcicella	6.7156	5.1641	4.4196	3.7672	3.3404	7.4906	9.4654	6.059	5.3073	5.3839	4.7554	4.5704	1.9892	4.7799	3.3971	4.8381	6.3594	6.0948	7.6894	5.9903
g__Alloactinosynnema	6.516	9.4326	4.3456	6.2323	4.6672	5.2679	4.4404	5.5758	4.4061	3.6196	6.0166	4.6523	5.0682	5.3705	6.1946	4.8936	6.611	5.6187	4.8523	3.716
g__Oribacterium	5.8069	5.9627	4.1752	5.485	3.685	4.1006	4.7968	4.6985	4.8779	3.5566	5.8627	4.8842	5.622	5.5843	4.7401	7.7001	6.7341	6.4335	6.3265	6.1719
g__Zavarzinella	6.4832	5.2771	5.5427	5.3085	4.7839	5.7756	4.7729	4.771	6.5068	5.1691	6.013	3.6624	4.9256	4.9151	5.1093	6.532	5.579	5.1474	5.0302	5.6048
g__Stakelama	4.9395	6.1779	4.3564	6.1903	4.6074	4.5206	4.3497	6.884	3.7098	3.7809	6.4438	4.9377	6.7858	6.65	5.9658	5.0675	6.5711	3.9309	6.002	4.7881
g__Barnesiella	4.1215	3.7557	3.3852	3.995	3.2476	4.7527	6.5992	5.2431	4.8166	2.5622	6.8631	6.3604	4.5001	5.8739	3.8425	7.4703	7.1269	6.944	8.4035	6.6781
g__Erysipelatoclostridium	4.3054	3.6251	4.269	2.9619	2.3443	5.4694	5.1682	3.8213	3.4133	3.0551	6.6781	5.8111	4.2558	6.1096	4.6356	6.3468	7.6776	8.9783	9.3491	8.0696
g__Silvanigrella	4.6631	3.7224	3.0828	2.7975	3.1531	4.479	4.351	4.9494	4.9561	4.1708	4.8709	6.022	5.5613	5.3175	4.4684	7.7525	6.9936	8.1471	8.1463	8.5157
g__Desulfosoma	6.0337	6.0681	4.5891	4.0887	4.5277	4.9106	5.3033	5.5043	4.4218	3.9583	7.0872	5.3971	4.8515	6.4555	5.7176	5.2539	6.7517	5.0475	4.6172	5.3714
g__Candidatus_Chrysopegis	5.3978	4.2526	4.0305	4.0729	3.5452	6.9353	7.8198	5.2263	5.3955	4.9301	4.9556	4.123	3.6141	4.7809	4.122	5.5298	5.7752	6.9964	7.2378	6.551
g__Pectobacterium	6.1318	4.5617	3.2264	4.9053	3.7014	5.3255	6.2518	5.3945	4.8627	4.1211	4.9016	4.9342	3.5667	6.3211	4.6533	5.9404	7.2731	6.4315	6.4824	5.4868
g__Desulfotalea	3.7675	3.0128	2.6384	1.8271	2.4791	3.0665	3.2512	3.4327	2.9075	3.1331	7.913	6.4957	7.0327	6.6746	5.8814	7.2713	9.2293	7.9709	8.5727	7.7814
g__Tepidibacillus	4.7213	4.6187	4.5176	3.9723	3.4077	5.7954	6.3732	6.1981	3.8929	4.5726	5.6659	4.4587	4.0481	5.4233	4.1433	6.6936	6.3192	6.8535	5.9521	6.2239
g__Paralcaligenes	6.1255	4.5209	4.234	3.8286	5.195	5.9496	6.8193	4.7241	4.3438	7.1007	4.4555	10.1577	3.2326	4.3849	5.2282	5.2805	4.2925	4.2262	4.1772	5.0452
g__Natronincola	4.3469	4.6906	4.2045	4.0134	2.8557	5.0025	4.8337	4.8386	4.1249	4.0313	4.6081	4.502	4.2315	4.9153	4.8125	8.1823	7.1447	6.8102	8.7368	6.3488
g__Megamonas	3.892	5.0255	3.8514	3.3887	3.2768	4.0083	3.7	3.6072	3.8025	3.6244	6.5875	4.9408	4.685	6.6119	4.6301	5.9983	7.3639	8.6784	7.9077	7.3946
g__Thermotogales_noname	3.7258	3.4752	3.5968	3.4523	2.7617	4.2495	5.4134	4.9874	3.2414	2.9155	7.1709	4.8557	4.3428	8.0399	4.7089	5.5799	6.6256	8.4747	8.5567	6.7728
g__Pseudokineococcus	5.3019	6.0064	5.4653	5.6056	5.9767	4.7947	4.2391	4.1761	4.4781	5.5403	5.2185	5.0922	6.4278	4.8302	5.7739	6.2398	4.3803	4.1224	4.5906	4.55
g__Ruminococcaceae_unclassified	6.3912	5.8458	5.4733	4.9151	3.4728	5.8224	5.9579	7.0435	7.2641	4.5349	4.7078	2.5456	3.0512	4.3739	3.4494	3.2671	5.8959	6.9007	6.9452	4.9279
g__Candidatus_Fischerbacteria_noname	6.721	6.3437	5.9221	5.5086	4.3469	7.7031	8.3519	6.7759	6.1518	5.5292	3.991	3.5238	2.8941	4.1025	3.2244	3.9682	3.3798	5.1679	4.3757	4.7443
g__Zhongshania	5.1148	5.214	5.3031	3.9348	4.5076	5.1142	5.9526	4.1852	4.595	4.7219	6.9013	6.3955	6.1789	5.3417	5.1069	4.7562	4.5356	5.2023	4.5118	4.9518
g__Candidatus_Symbiothrix	3.9608	2.9261	2.9459	3.0381	2.0311	3.5472	3.2939	3.699	4.6401	2.9246	6.5736	6.4856	5.4956	6.7945	4.3955	7.3982	7.8179	8.6405	8.333	7.5324
g__Pseudactinotalea	4.7339	6.9501	6.1463	7.1901	6.3133	5.501	4.5243	5.3348	5.9453	4.5141	5.9028	2.8015	5.6977	4.2965	5.9494	3.2884	4.0085	4.4347	4.6121	3.813
g__Sporolactobacillus	6.0545	6.0637	4.7916	4.8061	2.9038	7.0883	6.8206	5.6891	5.6706	5.1477	4.8723	4.7753	4.1092	4.2686	2.9002	3.9096	4.6514	5.9032	5.5557	5.7666
g__Chachezhania	2.8743	6.8352	10.6509	9.588	8.0906	8.8184	4.1823	6.2323	8.0823	5.5673	4.6388	1.4346	6.0247	4.218	3.3652	3.072	3.0327	1.636	1.8091	1.2693
g__Ahrensia	5.8562	6.2055	4.4899	3.9314	3.5468	4.6859	4.7132	4.2648	3.3066	3.7355	5.9072	6.0063	5.3253	5.7916	5.9231	5.8617	6.0898	6.1848	4.942	4.4531
g__Dactylosporangium	7.4993	8.7596	6.2731	6.1035	5.4063	4.697	4.6409	4.647	3.9275	5.1862	5.7924	4.8112	5.0514	4.3681	4.6513	3.5838	3.8717	4.4062	3.4925	3.9685
g__Rudanella	5.4882	5.847	3.8132	5.0947	4.542	4.73	4.8396	5.3485	3.6799	4.644	6.889	4.9541	4.3232	4.9559	5.5234	5.5798	5.3638	5.6451	4.4493	5.3265
g__Holophaga	6.1539	6.1033	5.2859	5.3662	3.94	6.0288	5.3888	5.4446	6.1531	4.9771	3.832	5.0302	4.605	5.7323	5.1394	4.3086	4.6446	4.2751	4.4035	3.951
g__Coleofasciculus	3.9124	3.84	4.1461	4.0564	3.0924	4.9104	4.5621	4.8268	4.4301	4.7687	6.4881	5.2754	5.273	6.5925	5.0505	6.3266	5.5057	6.2256	5.6077	5.8214
g__Plesiomonas	4.8639	2.7102	2.8413	2.7536	2.8698	4.9191	6.859	4.0888	4.7204	5.3182	5.1436	11.4331	3.4626	4.6235	3.788	4.2958	5.6022	6.5519	6.8238	6.8023
g__Sediminitomix	5.2936	4.2709	4.4373	4.167	3.3672	5.0907	5.7869	4.7509	5.3329	4.3232	4.6003	3.5761	3.3875	5.3274	3.4252	4.8647	6.6277	8.7712	7.1707	5.6494
g__Pseudopedobacter	5.9898	5.2578	3.7734	3.9383	3.1743	6.1676	5.3229	4.957	5.2731	4.517	5.2354	3.4832	3.2904	4.8527	3.8665	6.2398	5.3639	6.7554	6.6704	5.4187
g__Aphanocapsa	7.0538	7.994	4.3393	6.509	4.5902	6.0845	4.3521	4.6629	5.007	4.7157	6.2107	3.1131	3.2292	4.2757	3.754	3.7967	4.992	4.0577	5.4372	4.9891
g__Legionellales_noname	4.2047	4.4598	4.2375	2.8583	2.8125	4.6218	3.2541	5.1778	4.1843	2.8379	6.0398	6.1298	5.2737	6.0365	3.909	6.6302	7.2383	7.267	6.1454	5.7886
g__Natranaerobius	4.3911	6.1797	3.8478	5.1952	3.3772	4.6117	3.9616	5.5464	4.0886	4.2696	5.0986	4.0497	4.4745	5.4672	4.2697	6.3131	6.5547	5.9947	6.2143	5.1721
g__Robertkochia	6.032	3.3095	4.0322	3.6413	2.8991	4.9647	3.987	4.7612	6.2025	4.4039	5.3962	5.5048	3.2522	4.4306	4.2105	4.8142	5.2621	7.3781	6.9731	7.3741
g__Fibrisoma	6.3357	4.0239	4.4306	4.9747	4.6808	5.7495	6.4398	5.6294	5.6132	4.3763	4.817	4.096	3.2856	5.2018	3.0809	4.3336	5.7555	6.1868	5.7631	3.9113
g__Nitrosomonadaceae_unclassified	5.2874	4.887	4.1857	5.6285	3.1615	5.1953	5.2541	4.0491	4.575	5.6764	5.2735	5.8273	4.9535	5.7695	5.5835	4.3588	3.3299	5.9028	5.2115	4.5655
g__Eisenbergiella	6.257	5.0084	4.8135	5.1741	3.1339	5.8144	6.0855	5.7476	5.2392	4.571	3.7171	2.7696	4.0477	4.7947	3.3887	5.5566	5.7938	4.8497	5.7628	6.068
g__Sporolactobacillaceae_noname	4.4423	6.8114	3.0482	3.3511	4.042	4.3046	2.2929	3.6795	3.3642	3.1176	5.5488	5.1903	6.7554	6.0364	6.4807	5.9418	8.6217	4.6336	6.1664	4.628
g__Sanguibacter	7.2326	6.9899	3.6222	4.3374	4.2528	4.2275	3.4278	3.8799	3.4961	3.9943	6.2872	5.7453	5.2825	5.0344	6.0651	5.3846	5.2745	4.7488	4.901	4.0933
[truncated: 1,105 more rows]

## Sheet: Table S5
Table S5 The taxonomy annotation and abundance of microbial species at genus level derived from the two sample groups.
Genus	CS_1	CS_2	CS_3	CS_4	CS_5	CS_6	CS_7	CS_8	CS_9	CS_10	TS_1	TS_2	TS_3	TS_4	TS_5	TS_6	TS_7	TS_8	TS_9	TS_10
g__unclassified	141034	136022	132593	132575	127486	141515	141475	138139	137117	134762	139956	137741	133138	147401	136796	147437	147531	150476	152668	153312
g__Gammaproteobacteria_noname	120383	137267	146908	145568	146755	136907	132420	141271	142973	139180	122375	128229	133257	127272	137208	127214	121026	121709	122370	129076
g__Phycisphaerales_noname	41532.6	32996.2	35828.4	35488.3	40860.6	34128.8	35894.1	34787.9	35589.4	39434	35921.3	40328	38859.8	34868.1	39180.7	35134.4	33533.5	33096.3	32082.9	31236.4
g__Planctomycetes_noname	40264	32691.6	35187.9	34902.8	39355.8	34398	35959	34906.6	35560.8	38687.7	35297.5	38950	37802.9	34770	37898.8	34982	33591.6	33381.2	32676	31636.1
g__Thioalkalivibrio	25647.1	26920.7	27072.1	27306.5	28672.1	27530.8	28109.4	27558.1	27832.8	28912.4	25921.7	28092.9	27098.8	26756.8	27646.3	27018.1	26408.4	26647.3	26890.5	27934.5
g__Bacteria_noname	19795.1	18001.5	16556.2	16792.8	15858	17440.1	17720	17312.9	17115.1	16599.8	24051.4	23058.9	22590	24496.3	22941.1	24751.3	25768.8	26391.6	26540.3	25466.7
g__Thauera	22206.2	15710.6	13551.5	14479.4	24856.8	20366.9	29520.9	18239	19181.5	31281.5	13987.5	45424.4	13492.1	14344.1	15301	13135	12409.2	14038.2	13022.1	22453.3
g__Bacteroidetes_noname	19362.8	14919.8	14390.2	14367.3	11798.1	19074.8	19765.2	18026.9	17831.1	15252.6	14369.8	14090.7	11895.7	15638.5	12475.4	15662.2	17182.3	19330.5	20018.4	18960.9
g__Chromatiales_noname	12577.4	14426.3	15411.4	15246.4	15380.8	14406.9	13848.2	14963.7	14989.5	14552.9	12686.3	13295	13905.6	13263.7	14279	13345.3	12636	12666.1	12746.4	13410.1
g__Chloroflexi_noname	13635.2	15198.1	12693.5	12952	12903.5	13637	13691.3	12522.8	12234.8	13334.4	15091.2	12856.3	13932.7	13314.8	13499.1	13559.7	14266	13000.5	12695.5	13047
g__Cyanobacteria_noname	14945.8	11867.8	12536.8	12408.1	14239.3	12154.7	12713.7	12251.6	12439.6	13850.7	12938.4	14249.4	13980.3	12598.6	13971	12721.6	12156.9	11992.3	11728.3	11322.9
g__Proteobacteria_noname	10729.8	11930.4	12544.3	12431	12501.2	11837.3	11471.9	12155.9	12256.5	11939.1	10904	11253.7	11625.4	11115.2	11909	11227.1	10835.1	10916.7	10978.7	11321.2
g__Bacteria_unclassified	11599.9	11324.2	11237	11237.8	11202.9	11144.9	11250.5	11186.9	11146.3	11070.6	11628	11415.4	11835.1	11583.1	11771.8	11739.3	11795.5	11933.6	11987.8	11354.3
g__Pseudomonas	10738	11425.9	11908.3	11852.6	12281.4	11947.7	11985.8	12085.8	12084.3	12268.6	10325.9	11209.1	10835.8	10760	10973.3	10797.5	10393.4	10619.2	10653.8	11164.6
g__Phycisphaerae_noname	10568.3	8448.08	9174.74	9050.57	10238.6	9254.12	9642.04	9161.48	9296.45	10213.2	9504.42	10317.4	10007.7	9813.9	10129.9	9763.69	9227.76	9172.8	9141.13	8885.81
g__Wenzhouxiangella	8276.64	9468.88	10157.2	10001.8	10196.6	9282.96	8970.94	9618.96	9783.79	9591.34	8197.02	8634.02	8996.99	8434.67	9290.16	8490.99	7950.16	7978.87	8040.81	8552.5
g__Xanthomonadales_noname	7577.17	8633.26	9199.37	9137.43	9087.9	8590.66	8351.56	8885.06	8960.31	8678.35	7713.37	8005.25	8363.16	8059.76	8645.13	8073.6	7671.77	7703.54	7722.1	8100.33
g__Phycisphaeraceae_noname	9236.38	7366.57	8030.83	7956.87	9039.44	7674.33	8054.22	7845.61	8052.53	8817.22	8054.02	9068.16	8681.35	7848.13	8744.08	7962.29	7571.24	7548.59	7287.49	7115.64
g__Methyloversatilis	14846	11101.6	11408.6	11400.6	12702.6	11620.9	12619.2	11590.2	11839.5	13842.3	2981.67	3368.12	3402.1	4009.97	3368.87	3851.28	3109.89	3138.79	3544.02	3965.57
g__Acidobacteria_noname	7462.24	7413.83	7214.03	7221.83	7310.68	7025.64	6970.53	7108.46	7058.53	7212.89	6805.32	6773.47	7058.49	6771.3	7171.44	6798.57	6686.39	6620.3	6543.43	6526.44
g__Anaerolineae_noname	7922.16	7429.55	5748.66	5911.11	5745.96	5873.28	5874.63	5448.49	5247.3	6032.91	8275.58	7321.49	8198.87	7610.73	7855.39	7722.49	8053.8	7542.67	7441.04	7403.45
g__Methanomethylovorans	904.84	836.964	725.228	727.351	549.743	1036.56	1064.4	981.26	894.605	757.328	11491	8675.15	8526.41	12314.9	8886.05	12609.2	14574.9	16684.8	17830.2	15516.5
g__Phycisphaera	7477.36	5954.68	6482.45	6393.62	7399.53	6200.59	6566.2	6341.54	6490.06	7154.46	6571.88	7277.36	7114.68	6445.88	7094.73	6465.08	6143.02	6102.7	5970.73	5776.4
g__Deltaproteobacteria_noname	6174.51	6159.31	6111.45	6136.24	5989.74	6120.01	6073.85	6165.12	6182.74	6072.23	6389.42	6184.87	6353.03	6472.44	6490.18	6444.92	6576.31	6467.96	6449.47	6249.27
g__Elioraea	6272.32	8134.08	8002.4	7837.74	9031.25	7380.93	6890.91	6694.83	6436.74	7657.88	6528.34	3897.98	6345.12	4865.53	5451.94	4658.3	4438.21	3892.73	3586.03	3410.48
g__Betaproteobacteria_noname	5558.72	6125.75	6300.33	6270.78	6268.34	6193.83	6096.81	6298.76	6259.16	6194.65	5435.48	5598.47	5631.45	5631.87	5791.58	5641.11	5423.61	5422.51	5463.24	5625.97
g__Rhodobacteraceae_noname	3530.44	6374.9	9426.04	8879.78	8147.47	7596.04	5675.59	8036.11	8211.81	6245.22	7149.79	2626.53	6974.8	4994.16	5321.53	4273.85	4453.32	3154.33	2761.04	2420.51
g__Paracoccus	4946.4	5638.12	6063.67	5947.96	5642.28	5428.24	4758.31	5471.81	5505.11	5063.47	6557.35	4469.02	6561.44	5355.96	5632.19	5115.56	5225.37	4549.6	4276.48	4121.9
g__Rhizobiales_noname	5220.99	4518.24	4378.34	4358.08	4333.98	4061.62	3926.79	4051.08	3963.98	4248.59	6644.37	6221.02	7234.22	6230.2	6752.69	6333.88	5903.54	5696.21	5651.97	6004.03
g__Steroidobacter	4768.47	5437.33	5789.34	5679.99	5706.79	5394.62	5217.7	5548.83	5626.14	5453.83	4982.34	5066.43	5295.76	5102.98	5489.26	5102.89	4908.88	4913.38	4949.36	5142.17
g__Candidatus_Promineofilum	5245.5	4666.91	4106.15	4020.45	3809	4036.86	4051.72	3893.56	3716.2	4230.75	5580.95	4771.4	6052.58	5190.58	5522.41	5309.83	5334.18	5307.15	5270.38	5245.28
g__Candidatus_Dadabacteria_noname	5106.89	4330.6	3285.35	3422.07	3146.41	4018.58	4021.42	3589.13	3487.83	3550.46	4870.8	3900.75	3917.54	4447.39	3896.44	4536.12	4981.18	5271.68	5132.58	4414.98
g__Alphaproteobacteria_noname	4095.2	4416.69	4334.4	4333.97	4198.5	4022.8	3779.11	4067.93	4019.81	3910.12	4208.53	3642.23	4112.25	3845.4	4030.66	3892.17	3926.68	3645.72	3534.38	3437.22
g__Spirochaetes_noname	4410.59	3710.39	3497.31	3525.05	2887.45	4663.38	4759.18	4352.88	4239.05	3673.82	3569.95	3266.27	3060.94	4107.63	3182.49	4075.54	4173.69	4378.39	4603.44	4413.9
g__Chromatiaceae_noname	4053.42	3948.95	3509.49	3529.86	3610.44	3254.25	3237.88	3309.43	3275.39	3507.49	4655.47	4120.49	4688.84	4163.92	4584.61	4277.35	4349.97	3978.19	3822.13	3739.22
g__Trueperaceae_noname	3738.14	6059.71	5208.25	5334.2	4040.77	3660.34	3365.1	3868.4	3686.78	3784.17	4197.19	2288.41	4543.14	3432.69	3922.36	3544.19	3628.01	3009.9	2943.03	2254.57
g__Rhodovulum	2052.47	3903.18	6023.62	5614.54	5080.43	4810.79	3471.22	5096.75	5208.24	3846.13	4405.79	1353.37	4237.46	2960.32	3162.67	2449.26	2624.41	1735.59	1450.04	1226.5
g__Rhodospirillales_noname	4059.07	4416.22	3260.44	3464.68	3068.08	2881.48	2768.93	2986.13	2766.35	2880.82	4154.66	3629.48	3754.61	3645.81	3830.73	3738.49	4131.3	3520.55	3373.56	3176.5
g__Stappia	3661.6	2737.62	2263.18	2401.33	2543.77	2272.66	2186.95	2138.08	2124.69	2310.86	4463.7	4495.68	4857.23	4190.19	4595.27	4324.56	4164.52	4189.61	4115.38	4328.08
g__Mesorhizobium	3354.99	3373.44	3307.21	3303.36	3175.81	3046.05	2818.71	3114.74	3064.25	2988.35	4063.96	3392.18	4145.75	3614.61	3830.23	3607.41	3651.32	3378.61	3305.45	3246.14
g__Leptolyngbya	3575.24	3060.6	3205.43	3194.51	3501.61	3084.35	3174.45	3122.11	3190.32	3413.26	3188.82	3377.32	3471.93	3169.89	3448.39	3190.84	3085.11	3013.89	2953.85	2812.98
g__Desulfovibrio	3013.64	3087.27	2850.49	2951.4	2812.26	2671.35	2681.29	2798.56	2748.43	2753.15	3747.87	3051.49	3801.96	3587.61	3677.75	3693.57	3803.71	3558.01	3390.28	3142.32
g__Actinobacteria_noname	4080.22	3602.22	3000.86	3100.78	3223.7	2824.89	2784.56	2797.64	2802.1	3006.29	3328.64	3198.34	3501.86	3091.84	3548.06	3189.09	3026.01	2980.52	2899.3	2920.24
g__Verrucomicrobia_noname	3546.7	3150.16	3136.03	3152.84	3120.71	3348.67	3458	3342.14	3314.86	3328.09	2915.03	2986.39	2793.41	2901.5	2822.44	2902.3	2963.46	2980.2	2916.1	2919.98
g__Amaricoccus	1565.15	3393.22	5459.6	5073.83	4630.91	4359.44	3023.88	4582.55	4731.23	3376.53	3946.78	897.683	3824.22	2552.6	2688.57	2013.93	2189.33	1272.77	1027.41	767.157
g__Lysobacter	2751.61	3151.79	3356.98	3294.6	3262.18	3131.19	3040.23	3288.22	3292.15	3161.08	2787.88	2905.18	2994.18	2903.68	3096.06	2879.96	2781.57	2786.46	2781.32	2937.33
g__Marinobacter	2592.47	2974.37	3106.32	3113.09	3057.55	3033.21	2969.04	3120.23	3135.22	2983.34	2699.79	2756.12	2862.14	2866.7	2939.8	2803.85	2773.17	2800.12	2861.33	2905.71
g__Candidatus_Riflebacteria_noname	3624.95	4526.67	3742.22	3859.32	2674.4	4502.91	4376.03	4501.61	4437.99	3301.94	1677.21	1375.08	1388.25	1725.46	1373.71	1742.92	1945.08	2140.63	2223.71	2050.7
g__Mesotoga	1873.33	2017.53	1906.49	1856.14	1362.67	2356.33	2314.02	2319.39	2214.35	1742.12	3304.43	2704.5	2639.38	3595.61	2731.39	3618.26	4163.6	4639.93	4908.46	4170.32
g__Xanthomonadaceae_noname	2477.68	2825.1	2897.46	2867.45	2811.45	2676.06	2579.9	2763.45	2768.18	2702.45	2680.41	2689.59	2969.5	2808.27	2985.6	2811.08	2743.86	2678.96	2696.56	2732.45
g__Truepera	2678.35	4489.98	3804.29	3863.03	2854.46	2554.22	2350.12	2713.93	2546.76	2643.29	3045.06	1539.89	3232.64	2397.92	2768.82	2502.34	2577.29	2083.3	2017.32	1475.55
g__Woeseia	2359.61	2691.19	2882.79	2872.03	2926.04	2743.49	2670.35	2829.22	2859.41	2784.04	2460.17	2558.14	2690.7	2592.76	2761.89	2593.33	2466.89	2457.76	2482.51	2635.05
g__Wenzhouxiangellaceae_noname	2371.26	2743.74	2930.22	2911.15	2902.56	2711.42	2619	2823.33	2833.87	2748.3	2394.49	2555.34	2676.44	2523.16	2754.21	2555.72	2392.31	2415.6	2465.32	2557.94
g__Proteobacteria_unclassified	2377.35	2464.92	2594.18	2578.55	2766.97	2721.35	2827.95	2676.04	2732	2879.87	2123.33	2576.27	2322.71	2293.37	2302.5	2252.44	2165.75	2201.03	2199.73	2394.19
g__Ectothiorhodospira	2177.59	2427.71	2655.98	2620.97	2627.98	2422.34	2330.24	2486.35	2552.57	2459.42	2167.21	2265.64	2366.61	2251.69	2432.41	2267.17	2152.2	2118.62	2146.06	2244.24
g__Halomonas	2099.3	2374.9	2473.89	2466.58	2384.4	2430.72	2326.74	2474.12	2446.58	2319.1	2279.35	2210.16	2320.91	2321.42	2356.4	2294.84	2290.67	2285.81	2306.09	2305.42
g__Lentisphaerae_noname	2729.82	2734.2	2336.63	2428.03	2015.27	2405.63	2464.05	2462.03	2355.87	2295.44	2362.74	1987.22	2090.61	2271.82	2110.16	2244.02	2349.76	2281.43	2227.89	2093.43
g__Defluviicoccus	2795.24	3062.04	1969.04	2154.69	1785.74	1706.58	1614.92	1754.78	1543.2	1682.81	2872.11	2448.09	2501.52	2411.06	2544.56	2505.31	2873.28	2416.07	2248.05	2022.86
g__Burkholderiales_noname	1985.03	2205.88	2271.58	2234.13	2265.38	2144.61	2070.77	2189.71	2197.23	2207.22	2273.08	2295.69	2394.19	2325.99	2425.8	2289.79	2255.51	2232.22	2248.65	2328.67
g__Candidatus_Raymondbacteria_noname	3412.11	2323.09	2427.52	2380.44	1863.21	3603.53	4028.51	3316.27	3286.06	2753.18	1228.88	1326.14	859.438	1322.84	933.608	1340.79	1495.54	1762.76	1869.42	1672.44
g__Gemmatimonadales_noname	2040.04	1942.64	2012.24	2030.17	2066.02	1960.95	2023.2	1975.14	2030.01	2083.26	1967.31	2190.34	2050.84	1965.06	2067.5	1963.23	1923.36	1917.45	1921.74	1989.62
g__Burkholderia	1992.09	2037.17	2027.26	2031.47	2031.81	2240.92	2303.21	2197.71	2181.29	2229.03	1727.53	1976.18	1712.56	1784.19	1781.69	1785.28	1784.28	1819.48	1826.26	1981.93
g__Caldilinea	2162.51	2753.94	1741.85	1985.24	1693.54	1741.97	1629.77	1605.25	1410.43	1585.63	2463.84	2035.21	1989.99	2031.83	1983.77	2190.31	2355.19	2105.05	2011.1	1932.71
g__Rhodospirillaceae_noname	2421.58	2717.31	2296.27	2419.86	2221.76	2093.35	2009.87	2168.34	2081.21	2104.32	1775.79	1590.95	1720.03	1704.16	1725.72	1749.49	1745.87	1620.34	1554.38	1522.64
g__Methanolobus	454.017	454.263	379.305	376.044	262.209	424.288	447.147	413.705	412.475	337.201	3150.06	2685.74	2386.96	3385.73	2442.71	3441.82	3925.46	4542.56	4771.56	4213.24
g__Hyphomonas	1593.23	2129.14	2013.08	2061.37	1758.9	1920.73	1821.62	2003.58	1912.52	1792.57	1884.38	1668.59	1862.92	1855.7	1818.59	1938.13	1985.84	1923.8	1894.68	1655.49
g__Rhodococcus	4090.63	3582.49	2401.98	2317.04	2864.88	2309	2340.39	2442.74	2223.12	2643.86	1113.21	1171.5	1127.32	912.116	1043.01	982.524	968.842	921.113	898.287	1001.12
g__Azoarcus	1830.97	1848.05	1875.83	1875.22	2057.73	1957.23	2104.21	1945.98	1959.64	2142.35	1618.1	2213.47	1656.82	1653.51	1719.68	1620.87	1563.03	1602.14	1604.07	1813.86
g__Desulfocurvus	2586.92	2396.04	2271.35	2305.2	2371.94	2113.77	2246.92	2237.59	2235.52	2353.49	1376.2	1394.83	1418.69	1324.51	1374.7	1284.7	1390.45	1301.32	1254.61	1367.63
g__Azospirillum	1896.39	1943.04	1707.49	1732.4	1626.78	1660.38	1622.06	1654.05	1596.79	1612.89	1958.27	1793.44	1850.77	1832.33	1865.48	1855.58	1912.77	1823.05	1738.84	1720.21
g__Hydrogenophilales_noname	1795.7	1898.53	1789.53	1808.83	1821.87	1710.86	1707.7	1756.21	1722.17	1752.08	1741.7	1635.06	1811.97	1711.77	1807.09	1692.65	1648.64	1591.38	1550.97	1581.48
g__Luteimonas	1565.24	1780.16	1886.4	1868.77	1877.87	1760.1	1681.95	1806.89	1824	1789.74	1552.77	1601.24	1650.2	1601.09	1707.28	1567.9	1494.23	1481.82	1479.48	1597.61
g__Desulfobacteraceae_noname	1596.3	1651.93	1651.34	1642.82	1581.16	1689.52	1640.5	1695.8	1669.61	1599.16	1625.1	1598.81	1623.03	1686.63	1672.19	1723.52	1741.66	1744.67	1764.82	1724.22
g__Elusimicrobia_noname	2425.92	1735.52	1801.3	1775.74	1454.6	2517.09	2789.75	2395.86	2350.12	1999.78	1089.5	1147.07	855.072	1147.14	919.2	1143.12	1265.4	1416.68	1473.79	1350.13
g__Rhodobacter	922.865	1560.98	2189.55	2089.9	1884.79	1800.83	1331.49	1898.79	1911.46	1425.66	2364.09	882.686	2151.11	1713.31	1726.6	1602.74	1818.84	1263.07	1138.3	794.279
g__Acinetobacter	1609.65	1697.1	1753.44	1802.11	1542.77	1595.74	1630.25	1575.64	1484.64	416.663	1653.96	1609.15	1554.74	1948.41	407	1780.36	1807.26	1938.73	1923.99	1836.02
g__Aromatoleum	1424.69	979.397	809.466	843.038	1444	1474.02	2263.17	1269.32	1325.03	2082.64	1295.57	4155.78	1147.78	1394.94	1286.54	1273.97	1263.27	1517.08	1449.88	2312.63
g__Arenimonas	1340.15	1531.18	1634.62	1597.7	1625.51	1502.78	1469.45	1552.85	1602.05	1523.73	1369.73	1443.43	1486.8	1418.03	1537.78	1419.63	1361.59	1375.26	1350.4	1419.3
g__Klebsiella	1503.35	1593.93	1624.91	1670.06	1457.89	1466.03	1551.48	1479.85	1337.57	294.15	1539.21	1534.84	1430.72	1816.93	274.955	1621.22	1698.97	1757.62	1822.9	1721.1
g__Thioalbus	1403.31	1560.93	1644.57	1639.68	1641.82	1495.62	1428.81	1531.56	1550.58	1551.07	1328.85	1416.04	1455.53	1320.11	1503.23	1382.72	1286.02	1258.44	1262.73	1326.88
g__Alcanivorax	1211.57	1364.67	1416.22	1411.71	1443.67	1420.05	1408.54	1429.47	1441.39	1425.39	1406.1	1418.7	1506.72	1487.03	1489.54	1499.88	1467.07	1493.87	1493.1	1488.71
g__Desulfomicrobium	965.155	1257.14	946.521	1010.84	768.689	834.503	815.427	892.246	821.268	786.192	2212.77	1202.93	2144.63	2067.33	2028.86	2146.93	2391.91	2065.88	2015.82	1254.69
g__Pseudoxanthomonas	1282.13	1424.83	1481.42	1494.79	1497.92	1411.36	1392.75	1455.63	1482.45	1474.11	1352.1	1374.44	1452.51	1394.61	1499.49	1395.05	1357.48	1331.31	1362.33	1420.89
g__Escherichia	1431.9	1489.12	1540.24	1548.83	1374.84	1420.47	1482.41	1429.72	1314.56	408.555	1482.55	1507.33	1360.43	1730.21	374.54	1586.17	1651.26	1732.89	1717.93	1688.04
g__Bauldia	1426.13	1127.29	1046.68	1045.41	1082.56	956.167	982.59	976.024	963.797	1075.72	1842.68	1812.03	2053.47	1671.29	1898.44	1699.84	1669.72	1615.23	1582.12	1655.02
g__Pseudodesulfovibrio	885.459	1020.32	954.781	975.591	882.99	858.401	850.165	898.658	865.693	877.938	1941.38	1409.77	1996.76	1854.29	1884.26	1934.94	1911.81	1791.79	1680.26	1494.23
g__Bdellovibrio	1069.31	870.842	841.064	811.394	627.955	1078.14	1140.54	1009.64	1005.56	854.821	1639.52	1570.88	1281.81	1692.84	1282.26	1718.33	1909.44	2181.33	2301.49	2016.62
g__Methanothrix	1574.33	1174.86	928.773	951.855	849.925	1161.73	1144.54	1037.49	1011.82	974.218	1537.63	1383.77	1319.12	1548.81	1292.93	1509.77	1697.22	1898.74	1937.12	1800.68
g__Rhodanobacter	1191.97	1359.43	1475.64	1442.55	1409.09	1381.17	1341.63	1431.15	1430.98	1364.59	1238.14	1274.89	1303.14	1276.16	1374.17	1301.18	1239.06	1272.48	1273.23	1330.02
g__Planctomycetaceae_noname	1443.52	1444.93	1442.35	1449.37	1469.55	1410.96	1419.18	1423.63	1444.04	1446.48	1199.24	1254.61	1287.84	1225.16	1300.38	1234.99	1187.22	1166.55	1182.24	1230.99
g__Alkalilimnicola	1230.7	1421.09	1501.83	1494.48	1496.86	1339.7	1289.11	1400.67	1421.9	1393.95	1207.39	1293.5	1351.74	1236.54	1384.7	1261.61	1193.46	1207.83	1184.54	1251.9
g__Rhizobium	1333.9	1383.41	1356.63	1342.2	1282.71	1263	1190.34	1263.8	1247.36	1234.49	1507.41	1266.46	1485.01	1380.34	1420.39	1368.56	1394.04	1308.85	1255.91	1249.32
g__Gemmatimonadetes_noname	1335.8	1316.53	1361.89	1372.95	1402.77	1296.41	1315.99	1317.18	1330.55	1363.62	1282.27	1364.29	1337.52	1276.13	1342.97	1273.7	1249.24	1254.38	1242.6	1263.92
g__Bacteroidia_noname	1458.3	1130.78	1140.15	1123.21	941.808	1410.6	1436.19	1352.23	1347.77	1165.86	1230.73	1188.31	1083.25	1353.85	1108.69	1381.62	1456.1	1619.43	1683.05	1599.39
g__Candidatus_Competibacteraceae_noname	1226.93	1374.45	1417.97	1433.21	1398.39	1347.15	1277.38	1362.85	1384.41	1325.32	1213.92	1263.48	1299.13	1245.5	1333.92	1230.77	1184.31	1190.59	1202.74	1247.54
g__Anaerolineales_noname	1204.22	1367.14	1000.28	1060.79	1068.17	1202.35	1229.8	1078.56	1070.58	1181.77	1386.2	1252.99	1254.08	1292.21	1276.69	1322.04	1422.69	1320.48	1283.6	1328.87
g__Anaerolineaceae_noname	1265.16	1201.31	943.782	932.395	1416.96	1580.99	1898.53	1335.24	1358.69	1721.33	1041.93	1177.63	863.447	977.791	914.137	974.974	1057.13	1054.18	1015.67	1261.57
g__Inmirania	1089.45	1257.75	1313.38	1313.44	1342.81	1163.4	1121.45	1203.58	1223.15	1216.23	1086.74	1160.06	1185.68	1080.56	1245.51	1099.61	1028.29	1017.7	1016.93	1076.18
g__Candidatus_Kaiserbacteria_noname	813.091	661.259	611.332	611.284	562.902	688.387	704.214	702.621	667.707	631.182	1506.38	1447.3	1436.19	1587.29	1412.02	1589.36	1659.72	1785.63	1797.74	1771.27
g__Sedimenticola	1054.62	1159.3	1216.08	1199.09	1220.26	1132.91	1109.06	1164.14	1179.59	1184.54	1081.34	1110.08	1168.55	1078.06	1191.76	1092.2	1066.11	1057.54	1072.3	1098.02
g__Candidatus_Pacebacteria_noname	1275.21	912.338	729.95	731.963	556.846	1037.35	1186.83	960.82	945.272	797.921	1123.91	935.701	776.786	1297.23	910.694	1358.35	1586.5	1791.47	1833.22	1504.79
g__Comamonadaceae_noname	1170.82	1256.6	1115.18	1137.68	1156.41	1023.85	1084.39	1071.56	1049.32	1208.95	1160.38	1238.52	1282.2	1056.57	1211.06	1056.02	1051.99	981.426	958.23	945.655
g__Vibrio	966.931	1039.03	1047.79	1048.24	979.281	1149.34	1155.49	1130.43	1114.87	1044.66	1095.58	1071.91	1046.87	1158.73	1029.78	1151.22	1187.83	1231.81	1256.43	1234.47
g__Nitrosomonas	1005.25	1114.61	1113.54	1120.39	1087.44	1091.11	1080	1111.99	1141.03	1099.63	1048.87	1046.64	1076.98	1099.86	1111.26	1104.48	1109.14	1113.2	1110.69	1117.05
g__Thiohalobacter	963.254	1106.54	1204.24	1169.53	1175.71	1133.24	1050.82	1134.01	1154.85	1108.35	994.723	1044.71	1094.64	1067.43	1129.09	1057.82	1028.38	1043.37	1036.41	1078.66
g__Rhodocyclaceae_noname	1047.35	1111.15	1142.69	1144.3	1208.3	1179.64	1223.32	1147.21	1180.58	1241.95	915.545	1168.29	985.005	993.015	1015.49	939.999	920.701	931.064	951.036	1044.47
g__Caldilineae_noname	1094.84	1396.83	877.654	960.634	853.716	807.86	760.551	798.304	735.471	772.498	1363.04	1163.55	1246.84	1221.94	1250.15	1276.18	1354.15	1119.72	1123.19	1120.89
g__Vulcaniibacterium	913.686	1049.45	1115.91	1085.56	1099.9	1003.71	947.167	1029.55	1043.23	1000.38	1086.38	1100.89	1151.06	1088.91	1196.24	1084.91	1024.7	1043.44	1047.85	1084.33
g__Cupriavidus	943.206	1016.45	1055.12	1048.33	1054.74	1107.12	1118.31	1088.69	1114.74	1108.53	909.992	1013.37	945.066	976.361	982.542	976.814	962.681	983.364	1005.96	1016.48
g__Geminicoccus	1632.09	1411.99	863.868	1020.57	923.343	764.049	774.801	718.127	669.948	816.473	1237.49	1026.38	1070.79	1036.82	1145.28	1143.18	1235.28	1044.32	948.553	844.223
g__Paenibacillus	1149.19	1103.15	991.093	997.454	880.265	1110.35	1132.14	1090.52	1058.54	964.132	947.26	843.583	904.698	974.399	836.445	986.651	1023.74	1054.38	1083.84	1007.84
g__Bacteroidales_noname	1045.31	723.158	691.12	689.961	555.465	973.45	1014.05	879.774	863.238	771.063	1100.33	1052.07	811.296	1153.37	866.054	1152.08	1313.16	1487.74	1522.64	1386.9
g__Thiocapsa	916.965	1029.01	1046.85	1045.3	1040.2	974.91	945.524	1000.43	1004.79	980.422	963.606	960.427	994.5	969.989	1036.39	985.148	946.105	927.127	930.115	958.361
g__Hyphomicrobium	1072.01	960.329	926.025	932.836	983.112	932.105	901.13	909.24	897.42	1017	982.761	944.121	1023.05	947.182	1019.06	949.442	964.073	949.158	921.307	921.618
g__Gemmatimonas	871.881	933.543	978.427	971.517	987.807	940.342	933.188	956.943	978.653	973.064	912.143	963.925	968.056	939.207	997.192	934.27	905.071	893.787	903.145	929.065
g__Saccharophagus	813.352	978.433	1061.77	1053.12	1061.53	1002.71	947.238	1019.18	1058.1	1010.36	832.428	864.86	904.688	887.649	939.628	857.603	841.817	835.277	854.845	904.254
g__Aquimonas	880.921	1001.38	970.605	975.896	925.798	826.402	791.232	880.809	880.797	862.523	950.598	868.563	1058.86	953.028	1042.14	968.9	942.975	893.923	881.964	869.474
g__Variovorax	951.926	975.492	973.543	986.744	980.292	1023.53	1028.77	1007.3	1010.92	1031.19	832.771	841.074	851.045	847.013	860.547	846.941	849.562	829.112	838.301	858.19
g__Gammaproteobacteria_unclassified	844.822	868.694	845.026	891.532	928.296	923.291	975.761	941.278	925.094	994.897	863.32	912.226	884.112	899.542	897.758	902.54	922.979	939.499	944.896	945.385
g__Stenotrophomonas	798.408	912.326	955.631	935.477	938.888	931.702	905.336	936.719	930.572	934.687	831.383	900.365	897.957	885.022	914.663	877.608	848.738	869.089	878.373	903.737
g__Nitrospira	853.03	876.868	887.501	877.595	890.002	956.773	968.136	941.843	965.102	932.163	826.67	857.563	872.819	873.286	859.543	886.182	874.558	885.725	895.534	880.303
g__Arboricoccus	1443.16	1241.76	742.745	870.679	783.345	680.318	666.481	619.056	558.863	722.333	1104.46	902.894	945.901	912.84	1008.49	996.748	1101.74	916.646	843.427	743.929
g__Bradyrhizobium	957.023	977.065	833.927	851.213	801.836	793.411	789.701	801.989	779.415	783.202	1020.89	894.785	950.745	942.43	951.458	938.309	1008.69	929.422	920.644	871.778
g__Desulfuromonas	799.969	896.191	918.126	920.694	898.99	902.043	893.367	933.011	934.218	902.234	828.402	826.396	871.515	867.495	889.169	875.267	856.147	858.273	854.747	887.006
g__Sphingobium	856.302	937.374	915.385	924.891	890.452	929.614	918.99	935.477	933.672	878.093	828.63	781.793	849.928	854.981	849.373	857.797	871.428	848.925	835.004	813.311
g__Armatimonadetes_noname	970.456	876.446	866.547	873.284	891.179	862.896	882.63	862.33	861.989	940.693	856.264	867.789	886.434	857.788	892.657	859.429	832.231	815.812	831.516	800.781
g__Meiothermus	864.09	1239.37	1112.73	1121.9	908.663	871.804	819.025	885.676	863.083	880.33	903.463	596.239	942.228	779.835	863.456	805.125	820.468	704.331	714.88	592.393
g__Bordetella	812.002	867.498	897.43	905.342	931.039	939.937	941.363	915.501	940.19	941.045	769.374	823.68	834.906	827.183	825.321	821.534	791.34	827	827.025	845.808
g__Bacillus	753.112	784.908	746.189	757.184	675.228	983.768	881.185	819.384	776.119	738.571	741.19	680.539	672.894	1147.24	693.942	1058.21	973.528	968.818	1046.46	1249.05
g__Candidatus_Accumulibacter	823.962	876.651	899.285	913.547	902.933	873.893	873.302	872.489	875.81	904.549	815.912	838.816	830.92	847.274	861.205	825.529	826.324	808.203	823.721	846.399
g__Paludibacter	557.987	534.799	466.785	473.274	278.075	631.564	595.311	589.612	566.511	379.357	1177.78	910.196	708.471	1179.98	801.732	1125.74	1388.08	1553.54	1561.51	1388.61
g__Candidatus_Omnitrophica_noname	703.77	710.851	632.124	648.914	530.039	683.98	661.189	693.568	668.272	580.173	1024.69	857.974	868.336	1040.91	893.931	1031.76	1161.25	1119.79	1173.29	1005.16
g__Candidatus_Rokubacteria_noname	835.635	924.165	880.493	904.525	867.745	829.746	810.869	849.117	836.608	841.142	799.236	780.328	842.973	798.464	850.099	795.558	794.36	755.633	757.226	767.343
g__Ralstonia	781.388	824.654	829.327	830.525	874.418	863.669	882.895	879.458	868.561	889.607	729.87	840.118	801.644	790.281	793.172	789.541	754.479	746.728	776.172	816.381
g__Candidatus_Muproteobacteria_noname	748.837	836.019	871.143	878.014	887.863	830.36	801.767	859.336	866.013	836.643	750.139	786.34	806.234	768.796	824.799	790.979	762.203	752.438	759.204	785.055
g__Sphingosinicella	797.463	1168.64	838.581	877.946	705.365	689.097	634.337	817.691	707.984	676.344	1016.83	487.667	1002.71	829.61	912.957	921.296	992.768	814.11	804.722	485.424
g__Kiritimatiellales_noname	856.691	685.215	649.982	664.401	601.008	736.791	780.068	742.292	742.848	698.045	890.9	909.967	770.226	895.609	789.017	871.77	973.4	976.646	969.962	958.082
g__Burkholderiaceae_noname	713.275	793.08	815.698	805.043	838.016	824.728	824.086	823.735	827.98	839.927	754.47	870.474	777.026	805.098	823.096	788.998	766.655	779.304	795.62	838.745
g__Methanomassiliicoccales_noname	704.929	554.068	549.634	518.498	510.65	695.05	749.814	656.62	650.725	655.879	908.849	858.624	849.543	937.539	806.268	931.786	999.624	1121.85	1204.07	1126.32
g__Geminicoccaceae_noname	1252.33	1096.58	687.888	810.337	738.438	628.476	614.433	587.198	542.378	666.74	960.481	807.938	840.775	807.779	886.658	878.278	948.386	819.218	737.434	670.442
g__Thiobacillus	704.127	780.854	813.399	796.55	776.463	821.197	794.583	824.27	821.113	786.52	760.065	750.31	793.945	771.159	783.33	768.443	757.52	770.034	795.886	813.767
g__Deinococcus	793.681	1175.75	1011.87	1041.21	786.691	726.561	689.111	765.394	727.419	748.744	883.198	514.057	920.222	738.274	814.609	746.444	770.928	664.126	652.713	497.857
g__Candidatus_Collierbacteria_noname	538.135	561.245	455.622	493.18	340.346	581.487	612.629	553.073	538.709	446.866	1003.51	760.212	763.557	1052.09	803.233	1108.13	1205.05	1306.01	1349.74	1067.19
g__Chelatococcus	973.865	963.527	748.761	785.651	747.824	693.549	658.87	673.434	657.124	698.613	929.294	725.026	881.29	793.249	829.755	805.981	854.904	753.445	700.649	663.268
g__Micavibrio	706.445	719.258	638.022	666.265	591.47	765.518	768.474	748.677	741.832	673.271	805.795	725.838	707.449	855.76	718.526	825.183	903.183	960.12	955.373	934.026
g__Nitrospirae_noname	845.707	785.771	795.045	796.399	799.209	802.241	818.557	806.275	814.543	814.574	725.366	752.213	735.931	719.588	754.529	738.285	732.615	732.444	731.934	707.514
g__Planctomycetales_noname	908.433	732.739	783.661	772.79	865.101	731.873	771.021	738.362	767.392	828.655	762.288	886.004	835.163	731.051	821.696	731.703	703.894	688.375	660.823	663.664
g__Methylomicrobium	643.361	751.782	809.703	780.98	787.305	778.463	744.617	794.557	812.557	765.156	701.066	723.605	774.508	738.274	788.025	750	713.637	732.058	738.768	754.948
g__Spiribacter	702.091	781.785	803.292	812.423	783.197	749.074	727.784	783.073	777.225	743.698	704.018	729.462	755.062	736.63	780.933	739.623	690.736	693.842	715.282	726.151
g__Solimonas	682.137	764.932	832.996	803.38	804.992	812.432	782.443	830.735	834.937	808.542	652.561	661.699	671.629	681.829	704.738	674.918	655.196	664.352	674.447	711.689
g__Geobacter	649.976	642.476	612.612	634.414	561.592	654.382	667.516	640.025	629.52	604.574	851.958	696.525	807.209	848.819	796.651	842.208	917.334	877.544	876.723	785.283
g__Mariniphaga	311.706	214.491	206.64	198.375	157.614	271.24	282.154	252.951	253.617	206.198	1087.27	1037.39	750.31	1219.49	852.933	1207.11	1370.67	1539.64	1638.3	1517.66
g__Sinimarinibacterium	682.617	757.63	831.986	823.58	825.54	781.749	764.788	808.5	803.434	792.71	638.936	674.211	715.033	676.627	722.822	659.502	633.682	637.754	640.323	694.931
g__Glycocaulis	1116.16	933.64	927.378	942.279	914.012	924.286	989.478	951.609	954.758	946.242	487.594	471.198	491.309	489.801	493.696	486.389	474.456	487.077	482.522	495.129
g__Roseomonas	795.373	882.156	780.742	808.577	791.277	699.802	639.794	681.058	657.502	702.113	830.722	638.632	772.583	708.412	761.447	715.938	742.37	640.997	617.262	567.564
g__Microbulbifer	667.877	750.129	786.57	758.899	767.039	791.847	773.834	778.888	801.595	766.743	635.636	665.422	674.299	679.198	694.323	682.918	652.92	659.27	693.047	710.735
g__Candidatus_Parcubacteria_noname	548.274	443.451	429.181	415.808	384.761	483.393	503.772	483.301	461.24	439.531	916.161	873.843	839.501	951.691	834.971	973.774	1036.58	1088.38	1093.48	1050.04
g__Sphingomonas	735.443	795.885	694.58	719.224	648.823	653.144	607.038	665.997	645.633	639.533	791.214	656.158	764.489	720.329	761.18	741.781	790.141	730.365	692.047	660.009
g__Candidatus_Methanoplasma	573.129	456.08	475.195	437.406	415.775	609.412	667.045	586.218	582.473	548.478	797.386	734.512	712.479	822.275	681.676	837.651	900.625	1030.78	1077.65	1003.44
g__Ignavibacteria_noname	739.095	602.041	572.451	573.798	482.345	745.119	759.517	695.028	704.055	599.858	690.518	644.16	533.952	742.343	599.268	736.987	786.702	918.658	955.399	864.532
g__Sphaerobacteraceae_noname	571.284	664.94	709.747	698.283	684.056	736.084	705.116	752.644	740.014	701.975	628.014	639.152	652.304	703.01	679.637	687.22	674.076	691.893	725.611	746.484
g__Thiorhodospira	541.063	639.309	697.609	685.174	683.674	727.152	687.637	729.15	713.48	678.799	560.571	584.031	605.051	621.427	608.689	621.083	598.914	633.466	626.62	666.756
g__Sulfurifustis	582.777	672.703	712.738	706.49	713.98	648.616	652.703	679.586	707.777	668.411	587.858	616.164	632.602	597.332	647.916	602.17	566.674	583.959	570.593	620.15
g__Archaea_noname	722.099	562.101	489.622	504.779	345.046	702.716	733.413	644.274	666.671	481.635	648.25	623.681	393.275	656.374	458.949	686.394	742.309	940.634	947.566	806.574
g__Myxococcales_noname	621.904	648.803	660.897	660.901	682.031	647.928	650.315	664.446	680.324	667.648	570.929	604.359	626.245	609.038	622.445	596.584	591.088	601.009	601.55	621.705
g__Denitrovibrio	162.849	104.557	105.89	100.493	103.403	109.229	112.079	112.918	113.658	101.711	1130.73	1129.01	910.169	1113.35	905.675	1027.03	1297.25	1317.98	1291.92	1277.95
g__Methylobacterium	742.215	714.682	587.496	620.432	573.475	561.805	539.039	562.861	535.639	554.927	717.618	594.386	667.718	639.983	645.557	660.983	689.197	636.171	603.6	561.743
g__Candidatus_Thermofonsia_noname	669.665	653.357	596.06	604.668	634.773	628.167	640.042	560.579	573.955	661.478	675.079	643.785	643.582	613.306	637.462	600.386	613.181	590.898	548.274	602.946
g__Candidatus_Kentron	542.76	602.519	612.484	594.43	608.528	615.57	607.408	631.201	629.896	599.507	598.612	588.179	629.236	618.65	637.056	613.009	650.502	631.595	630.193	661.433
g__Dehalococcoidia_noname	605.805	622.945	640.348	646.195	631.691	635.024	633.026	644.239	653.709	630.563	561.982	586.04	591.966	593.129	608.807	586.361	584.169	582.594	584.399	597.29
g__Shewanella	557.81	613.602	662.604	631.875	649.764	656.906	641.695	657.384	661.484	627.834	549.922	577.334	569.771	594.173	603.651	584.783	568.307	590.426	587.454	626.922
g__Gemmobacter	502.082	638.931	793.094	764.927	702.793	664.663	551.339	695.392	713.335	584.999	780.908	454.008	741.779	584.888	614.599	562.513	581.943	462.793	416.669	379.891
g__Kaistia	592.88	657.326	643.418	639.109	640.742	590.314	574.52	599.552	610.786	608.531	597.226	606.612	632.652	601.552	653.486	609.715	595.771	579.444	570.002	584.593
g__Litorilinea	650.002	806.264	532.745	569.245	491.554	480.096	467.029	456.419	433.917	474.925	779.488	649.257	700.494	666.699	695.052	708.296	750.872	623.623	616.197	597.709
g__Chromatocurvus	556.99	621.662	677.887	667.814	689.618	618.878	623.226	660.897	671.372	667.678	555.502	637.283	595.244	551.328	602.769	565.346	537.907	531.325	526.163	556.442
g__Oceanibaculum	783.747	905.979	700.657	756.371	669.772	649.159	633.576	668.183	652.63	680.255	517.893	469.896	502.22	476.189	510.727	502.603	514.16	476.74	461.939	430.131
g__Iamiaceae_noname	1025.73	753.375	488.466	532.807	605.774	451.502	449.924	421.972	448.71	521.905	697.001	625.601	742.437	597.524	734.975	623.735	586.935	573.21	536.477	521.995
g__Methylocaldum	514.433	582.455	588.853	591.738	600.842	593.88	585.389	593.822	601.431	589.936	593.362	586.863	623.402	608.461	625.812	621.156	590.721	599.377	604.06	632.654
g__Nitrosococcus	504.298	581.248	559.413	555.658	539.489	582.722	563.195	576.879	560.946	539.388	608.563	555.709	595.198	650.351	619.364	631.152	649.499	670.414	661.534	658.457
g__Comamonas	509.918	546.485	568.563	546.667	595.021	581.325	614.612	595.871	598.53	609.906	554.775	697.08	583.888	594.402	602.117	584.162	568.356	572.103	581.741	643.282
g__Bdellovibrionales_noname	475.948	419.337	388.902	387.442	293.651	494.933	525.81	474.589	462.101	386.625	691.636	653.667	542.524	704.756	544.2	729.611	791.129	910.354	946.734	831.497
g__Candidatus_Contendobacter	556.165	620.636	637.386	629.663	641.316	604.22	566.727	606.878	603.854	599.246	550.249	568.774	581.249	540.89	599.93	552.508	533.138	523.727	517.902	547.256
g__Geoalkalibacter	526.705	564.539	617.584	604.493	600.357	589.463	567.545	624.246	618.127	585.564	536.296	572.033	548.872	560.372	591.864	557.905	533.356	554.897	551.837	577.513
g__Dyella	505.108	573.842	618.239	609.169	595.74	602.737	578.144	603.669	607.235	576.978	513.915	555.396	537.991	558.644	584.556	537.598	528.003	531.443	543.25	575.085
g__Clostridium	658.192	594.269	543.378	542.314	391.216	654.547	666.223	635.007	618.053	514.448	529.869	423.361	415.646	545.504	428.665	555.412	620.485	681.149	697.537	603.625
g__Acidithiobacillales_noname	533.721	580.34	612.63	624.34	630.974	557.52	552.679	586.414	599.201	589.78	524.892	553.194	577.685	532.299	592.876	523.575	506.702	501.632	501.269	535.452
g__Xanthomonas	524.421	587.276	607.224	597.335	606.124	594.565	588.803	593.408	598.069	599.572	507.036	563.569	527.826	516.4	544.786	523.317	517.993	520.07	523.287	545.455
g__Zoogloea	509.526	560.671	607.663	577.55	587.41	635.076	634.884	639.772	645.416	611.306	461.921	523.197	500.729	515.566	499.568	509.143	494.512	512.715	523.601	554.042
g__Streptomyces	669.434	637.603	541.5	541.472	546.324	493.634	483.616	477.42	483.268	508.75	581.693	533.275	607.424	545.438	585.426	551.772	553.316	530.493	521.344	511.639
g__Marinobacterium	496.768	542.03	581.128	580.126	573.198	556.648	536.829	568.357	581.969	552.132	515.74	506.488	544.283	544.27	562.187	520.165	505.901	524.113	515.791	544.806
g__Calditrichaeota_noname	578.838	535.715	529.558	521.629	510.178	569.205	590.385	570.771	570.902	539.124	511.545	509.131	494.384	506.469	508.506	514.175	520.092	529.387	536.945	522.961
g__Prolixibacteraceae_noname	363.061	251.269	255.664	244.793	205.929	317.641	326.066	301.343	299.711	260.819	710.328	687.322	514.115	782.773	586.986	768.825	859.226	972.42	1011.14	941.682
g__Chitinophaga	470.13	517.953	540.258	528.807	542.861	539.345	541.078	553.051	550.604	487.44	490.326	501.478	516.428	539.364	486.837	539.663	534.547	565.516	572.38	589.899
g__Tenericutes_noname	352.697	247.605	229.075	221.2	169.288	340.497	355.973	317.397	297.396	245.925	691.692	682.416	489.445	743.198	514.973	728.8	835.724	1066.56	1071.44	945.368
g__Sinobacteraceae_noname	519.269	564.504	606.786	613.128	609.717	567.282	553.71	576.756	601.16	583.607	464.282	509.828	492.399	461.075	510.267	455.942	424.815	430.592	452.825	473.931
g__Bosea	588.71	613.056	532.162	564.983	523.712	491.458	454.408	498.405	465.338	481.988	587.214	465.962	578.513	513.591	541.31	521.42	533.494	483.318	461.828	447.815
g__Desulfobulbaceae_noname	488.628	525.646	550.967	558.381	540.001	535.504	520.358	555.032	535.483	516.9	492.866	492.911	510.013	503.486	518.455	503.72	506.052	482.537	496.648	507.969
g__Thermodesulfobacteriales_noname	639.216	538.347	396.335	426.762	385.693	499.075	510.928	432.017	435.866	442.158	595.468	487.418	480.668	555.009	483.549	563.406	615.432	646.953	632.85	554.734
g__Acidihalobacter	454.553	517.493	552.61	548.768	554.451	508.307	491.773	518.564	518.11	511.165	486.984	506.5	545.55	504.192	550.814	520.789	479.836	473.265	479.269	508.561
g__Rhodobacteraceae_unclassified	270.011	471.248	675.071	638.444	551.815	558.038	402.81	594.86	580.184	443.204	741.744	275.111	669.709	534.191	539.159	503.661	574.743	401.602	344.962	249.23
g__Puniceicoccaceae_noname	507.577	591.189	610.196	591.428	567.821	646.588	639.436	642.216	655.696	599.99	360.699	365.197	389.035	396.84	397.629	388.685	389.162	402.226	404.492	407.72
g__Achromobacter	454.959	468.076	479.791	485.959	475.546	475.68	464.492	486.534	490.565	472.245	497.663	497.281	510.548	514.562	518.493	508.754	515.219	525.818	525.625	518.628
g__Candidatus_Woesebacteria_noname	446.765	390.037	332.932	337.682	273.365	411.962	430.057	402.2	382.961	338.542	565.928	457.009	442.212	600.452	464.204	622.106	693.919	751.01	787.184	635.714
g__Halofilum	459.669	516.294	553.596	555.923	555.987	508.069	494.739	527.029	541.955	535.946	434.269	450.085	474.389	452.092	486.223	465.208	426.292	431.454	437.085	456.94
g__Alteromonas	433.262	511.993	537.906	534.304	530.41	514.456	504.925	521.444	526.532	512.047	434.155	463.902	458.728	465.064	484.814	455.439	456.244	453.952	464.475	479.55
g__Dysgonomonas	413.442	459.474	482.414	471.035	462.595	508.135	490.168	504.17	498.041	476.634	473.329	460.41	452.726	497.526	464.948	505.186	488.243	514.776	537.919	526.616
g__Hyphomicrobiaceae_noname	534.275	526.443	520.312	512.256	497.804	489.418	470.75	496.084	492.257	486.521	460.827	467.748	479.218	466.853	484.597	465.048	464.906	456.783	449.695	458.726
g__Magnetospirillum	567.25	589.45	465.18	502.034	446.62	430.671	411.099	424.316	414.298	428.696	533.452	466.278	482.955	491.046	500.651	507.441	548.703	487.084	463.2	435.96
g__Aquamicrobium	461.158	398.459	378.836	378.6	369.951	348.341	340.871	342.53	345.362	374.297	633.434	574.222	671.805	550.951	614.469	571.83	556.89	548.009	543.672	560.484
g__Petrimonas	304.716	271.029	173.942	180.179	106.713	199.054	229.717	199.693	197.018	168.717	629.739	351.561	474.164	764.542	570.99	856.051	1081.29	990.839	1079.57	536.194
g__Thiohalocapsa	501.268	513.719	519.973	523.911	519.125	477.683	466.407	483.521	490.713	497.683	440.714	442.514	467.531	427.432	475.051	433.942	435.658	421.32	398.439	411.937
g__Methanosarcina	182.597	179.197	170.021	167.302	144.516	199.255	205.151	196.727	194.079	166.915	685.497	538.941	494.293	722.328	523.925	737.074	859.878	990.512	1039.93	909.557
g__Victivallales_noname	445.85	592.694	422.139	458.13	315.591	429.669	433.368	446.137	401.26	375.193	553.036	387.99	463.61	518.308	434.559	501.117	553.172	521.712	496.693	446.413
g__Microvirga	574.446	599.929	456.032	478.633	458.796	408.473	384.851	404.614	386.186	414.492	544.755	418.228	506.269	448.229	484.254	459.261	494.123	422.264	389.947	353.891
g__Silanimonas	409.318	470.469	502.028	504.627	502.284	439.252	427.443	475.407	478.918	462.919	436.342	461.5	464.54	432.004	502.342	438.8	414.237	417.482	416.726	430.719
g__Ferrimonas	404.076	466.888	507.003	478.673	492.783	464.739	460.128	498.532	491.06	471.851	406.954	439.533	453.717	432.208	462.571	410.666	392.393	412.712	412.727	432.217
g__Sinorhizobium	467.892	478.133	427.939	449.563	406.119	399.042	380.951	407.267	396.938	394.206	531.072	428.711	496.171	479.004	484.717	486.205	515.531	467.509	459.383	430.319
g__Pannonibacter	363.473	453.965	530.08	529.677	479	484.307	383.679	488.775	480.283	407.815	557.764	362.75	566.819	456.056	482.604	433.125	432.173	380.337	354.278	346.508
g__Henriciella	395.658	454.346	473.412	462.114	457.663	474.07	450.425	485.263	487.603	457.088	401.308	415.751	414.888	432.652	448.615	445.239	427.114	441.145	437.519	452.207
g__Acholeplasma	160.937	94.621	85.5805	81.2698	69.519	123.546	137.839	114.362	109.419	92.9772	699.217	690.053	504.74	752.242	512.335	745.654	857.235	1057.59	1056.78	929.756
g__Legionella	406.958	427.202	408.146	399.67	342.178	479.497	479.904	464.629	456.467	412.791	434.582	391.094	406.836	464.902	409.926	462.542	482.439	516.941	525.861	492.35
g__candidate_division_Zixibacteria_noname	425.664	441.135	435.308	430.19	400.239	484.74	475.738	475.864	459.708	438.893	430.665	397.662	415.597	447.469	415.539	439.155	443.639	467.083	484.123	455.482
g__Victivallis	432.324	554.502	398.638	446.114	290.222	405.968	408.887	426.218	382.959	344.748	534.161	370.119	431.731	509.138	424.684	494.032	534.924	506.764	471.15	420.071
g__Nitrosomonadales_noname	476.184	529.565	526.774	521.835	544.37	512.712	500.024	533.078	511.652	529.184	335.187	377.478	380.461	366.288	372.49	355.744	343.922	335.656	347.825	368.471
g__Nitratireductor	391.405	425.164	429.216	429.847	411.257	382.553	345.651	393.142	394.444	371.216	527.959	420.69	539.837	465.043	500.39	453.375	459.839	429.456	416.722	411.628
g__Rheinheimera	347.484	419.594	437.061	430.918	415.937	440.959	430.704	456.751	433.178	418.792	408.796	397.83	416.911	440.329	447.382	436.298	428.352	441.565	441.948	448.409
g__Acidovorax	472.085	428.513	453.831	437.849	455.64	482.798	514.877	477.999	461.346	515.42	353.024	413.512	372.125	359.973	364.651	369.209	370.479	370.971	374.638	397.982
g__Rubrivivax	429.664	456.427	440.815	451.36	459.688	421.56	415.813	423.976	430.436	467.523	397.995	441.279	440	396.23	442.84	399.292	383.576	375.455	368.392	389.114
g__Colwellia	357.789	412.831	457.443	435.911	435.336	436.305	413.413	456.205	452.246	418.323	379.917	402.145	418.334	413.835	423.409	417.193	406.722	405.618	425.53	437.087
g__Plasticicumulans	403.72	436.073	448.214	448.565	445.477	408.481	406.454	420.383	426.076	406.153	420.959	430.289	419.695	406.731	448.423	419.796	401.835	408.057	387.637	410.902
g__Nitrosospira	411.156	408.375	417.632	428.399	414.875	455.62	452.205	439.695	450.171	438.13	386.727	408.189	397.056	401.561	401.392	402.728	390.011	398.587	406.81	412.408
g__Spirochaetaceae_noname	444.342	437.526	420.333	429.272	383.281	444.107	446.643	444.098	443.796	411.604	386.418	365.299	374.804	391.416	381.897	394.227	419.291	430.276	422.383	405.731
g__Draconibacterium	200.95	128.659	116.155	120.551	89.679	170.912	166.73	160.337	159.467	125.585	606.232	580.417	410.57	678.246	471.935	676.489	765.732	879.437	917.18	835.053
g__Dokdonella	373.517	443.724	467.584	454.453	449.796	428.295	429.059	443.346	439.878	453.914	366.665	383.456	401.656	388.389	405.084	378.625	381.378	364.023	372.109	384.278
g__Methylococcus	350.845	406.421	433.638	428.803	435.652	423.662	400.156	436.318	437.637	414.245	372.948	392.17	404.984	409.012	417.801	410.392	397.808	415.7	409.003	406.906
g__Treponema	533.02	399.867	370.344	361.202	332.882	458.495	470.798	428.922	421.455	423.419	381.425	369.957	357.651	387.306	361.239	389.913	419.352	439.257	446.235	430.048
g__Haliea	367.768	431.773	453.331	443.559	447.631	433.939	426.616	441.373	466.158	421.821	357.27	369.296	396.765	383.703	395.457	387.127	357.448	379.05	378.232	405.997
g__Aquisalimonas	360.978	426.288	451.704	437.786	455.391	400.545	377.585	423.099	418.003	407.752	389.436	393.137	428.273	397.023	432.241	388.457	370.482	358.386	359.245	391.986
g__Devosia	427.307	458.158	426.615	438.41	418.461	383.565	341.125	381.616	374.228	383.754	474.306	347.301	477.317	405.964	423.574	416.583	409.035	368.874	348.471	317.641
g__Methylobacter	352.425	402.077	426.706	403.389	413.004	429.091	400.483	423.209	427.998	404.887	370.88	385.827	389.796	399.543	397.391	395.159	401.874	383.003	384.861	411.738
g__Sulfurivermis	409.882	434.966	456.929	460.659	460.046	422.012	417.351	439.766	447.198	443.214	360.12	371.72	388.954	358.13	397.057	351.766	336.486	336.32	342.162	358.42
g__Tabrizicola	260.992	448.48	641.969	602.466	547.584	502.948	365.029	525.139	537.186	411.933	512.334	169.653	499.515	358.642	378.044	313.11	334.571	217.718	179.777	150.103
g__Rhodobacterales_noname	310.512	445.533	583.851	556.409	502.046	471.565	356.952	497.711	496.875	403.052	514.401	220.807	476.673	361.515	388.958	326.954	350.205	248.872	229.429	193.842
g__Candidatus_Gottesmanbacteria_noname	292.383	298.902	289.49	308.182	254.66	365.644	328.169	312.208	289.184	385.036	367.07	347.013	319.372	562.842	468.446	547.646	498.18	521.863	561.514	614.128
g__Caenispirillum	557.73	693.556	608.647	644.02	570.832	537.444	509.012	564.612	553.633	540.263	250.389	194.185	232.566	216.984	228.912	212.743	235.751	201.346	178.954	176.963
g__Dechloromonas	388.533	417.67	414.373	414.26	427.533	411.086	418.075	415.177	421.579	431.894	352.166	440.687	374.483	365.079	389.574	366.985	347.948	363.383	355.633	387.976
g__Desulfonatronovibrio	334.097	404.517	419.055	407.374	402.779	410.429	392.762	427.174	423.373	393.007	346.217	371.328	396.045	393.326	389.282	394.879	397.693	383.648	406.227	408.021
g__Bacteroides	452.922	342.397	317.394	321.572	266.881	397.994	401.243	372.859	365.276	324.085	403.144	358.812	328.231	421.009	340.01	422.217	478.332	512.747	526.212	489.576
g__Alphaproteobacteria_unclassified	337.583	386.831	416.136	409.82	370.413	386.529	329.979	382.946	376.75	342.614	495.212	332.896	516.697	419.474	433.251	400.813	429.072	372.686	364.991	335.638
g__Paraburkholderia	423.998	422.042	395.584	397.882	399.899	423.982	429.626	400.947	408.495	430.713	372.919	409.773	353.869	358.938	366.183	365.176	367.17	372.039	361.948	365.514
g__Rhodoferax	365.679	397.703	413.133	412.488	414.784	414.199	403.671	414.61	412.978	408.586	353.54	386.523	387.489	370.222	392.931	373.312	351.062	363.095	360.125	381.427
g__Flavobacterium	372.369	335.926	333.642	327.171	270.738	396.569	402.26	379.605	373.807	322.098	398.432	376.285	346.926	423.451	341.626	419.034	464.234	494.287	512.512	481.511
g__Thioflavicoccus	381.272	409.687	419.643	424.087	413.061	413.414	415.981	424.642	434.881	413.469	351.822	360.563	358.676	362.895	378.736	357.093	356.69	350.378	350.94	366.731
g__Nostoc	427.784	410.724	383.327	377.477	363.144	415.425	415.229	400.083	391.786	389.963	392.429	353.032	364.446	379.483	366.308	382.468	393.166	377.345	377.465	381.416
g__Pseudofulvimonas	354.701	412.891	433.163	409.351	420.87	377.893	357.444	396.999	391.94	393.227	397.583	354.4	422.796	369.374	420.866	380.269	354.979	346.78	339.88	347.201
g__Thiothrix	349.753	401.18	421.55	399.757	402.636	395.663	374.088	392.526	414.423	385.9	356.582	371.923	392.889	371.95	384.932	377.653	366.971	364.12	372.315	383.484
g__Insolitispirillum	608.129	815.777	715.464	771.624	686.932	632.033	614.278	683.658	672.224	640.762	85.3783	79.4211	85.6868	77.902	82.2867	79.494	83.7119	75.7847	75.7693	81.5153
[truncated: 3,362 more rows]

## Sheet: Table S6
Table S6 The detailed information of the differential genes involved in various KEGG pathways.
[truncated: 189 more rows]

## Sheet: Table S7
Table S7 The detailed information of the xenobiotic biodegradation pathway-related KEGG pathway.
[truncated: 16 more rows]
